# Supplementary material for: Physiological and Metagenomic Characterizations of the Synergistic Relationships between Ammonia- and Nitrite-Oxidizing Bacteria in Freshwater Nitrification
Source: Front Microbiol. 2018 Feb 27;9:280. doi: 10.3389/fmicb.2018.00280 (PMC5835065; doi:10.3389/fmicb.2018.00280)
Supplement: Supplementary file 2 [file Data_Sheet_2.XLSX]

## Sheet: Sheet1
Table S6 Putative functions of ORFs of Bin1 in Culture01
a Putative functions were obtained by searching protein sequences against the NCBI non-redundant database using DIAMOND with a minimum sequence identity of 49%.
Gene ID	Contig ID	Start	End	GI Accession	Putative Function a
Culture01_1047_1	Culture01_1047	350	991	338806125	hypothetical protein Nit79A3_2600 [Nitrosomonas sp. Is79A3]
Culture01_1047_2	Culture01_1047	984	3557	503732536	hypothetical protein [Nitrosomonas sp. Is79A3]_x0001_
Culture01_1101_1	Culture01_1101	312	980	503412494	membrane protein [Nitrosomonas sp. AL212]_x0001_
Culture01_1101_3	Culture01_1101	1340	1723	503412497	membrane protein [Nitrosomonas sp. AL212]_x0001_
Culture01_1101_4	Culture01_1101	1801	2313	338806279	hypothetical protein Nit79A3_2769 [Nitrosomonas sp. Is79A3]
Culture01_1101_6	Culture01_1101	2802	4040	503731010	diguanylate phosphodiesterase [Nitrosomonas sp. Is79A3]_x0001_
Culture01_1101_7	Culture01_1101	4468	5388	503730869	abortive infection protein [Nitrosomonas sp. Is79A3]_x0001_
Culture01_1101_8	Culture01_1101	5428	6390	503730871	proline iminopeptidase [Nitrosomonas sp. Is79A3]_x0001_
Culture01_1101_9	Culture01_1101	6687	6944	503730872	hypothetical protein [Nitrosomonas sp. Is79A3]_x0001_
Culture01_1101_10	Culture01_1101	6937	8106	503413377	patatin [Nitrosomonas sp. AL212]_x0001_
Culture01_1101_11	Culture01_1101	8161	8880	503730874	membrane protein [Nitrosomonas sp. Is79A3]_x0001_
Culture01_1101_12	Culture01_1101	8909	9334	503730875	universal stress protein [Nitrosomonas sp. Is79A3]_x0001_
Culture01_1101_13	Culture01_1101	9416	10120	503730876	3',5'-cyclic-nucleotide phosphodiesterase [Nitrosomonas sp. Is79A3]_x0001_
Culture01_1101_14	Culture01_1101	10132	12510	503730877	secretion system protein E [Nitrosomonas sp. Is79A3]_x0001_
Culture01_1101_15	Culture01_1101	12951	13460	503730878	pilus biogenesis protein TapA [Nitrosomonas sp. Is79A3]_x0001_
Culture01_1101_16	Culture01_1101	13565	16348	503730879	glutamine-synthetase adenylyltransferase [Nitrosomonas sp. Is79A3]_x0001_
Culture01_1101_17	Culture01_1101	16577	17434	338804416	Nitrilase/cyanide hydratase and apolipoprotein N-acyltransferase [Nitrosomonas sp. Is79A3]
Culture01_1101_18	Culture01_1101	17465	18937	503730881	protease TldD [Nitrosomonas sp. Is79A3]_x0001_
Culture01_1101_19	Culture01_1101	19001	20704	503730882	acetolactate synthase [Nitrosomonas sp. Is79A3]_x0001_
Culture01_1101_20	Culture01_1101	20758	21204	503730883	acetolactate synthase [Nitrosomonas sp. Is79A3]_x0001_
Culture01_1101_21	Culture01_1101	21324	22340	503730884	ketol-acid reductoisomerase [Nitrosomonas sp. Is79A3]_x0001_
Culture01_1101_22	Culture01_1101	22411	23076	503730885	phosphatidylserine decarboxylase [Nitrosomonas sp. Is79A3]_x0001_
Culture01_1101_23	Culture01_1101	23222	23998	503413363	CDP-diacylglycerol--serine O-phosphatidyltransferase [Nitrosomonas sp. AL212]_x0001_
Culture01_1101_24	Culture01_1101	24228	25760	503730887	2-isopropylmalate synthase [Nitrosomonas sp. Is79A3]_x0001_
Culture01_1101_25	Culture01_1101	25810	26292	503730888	thioredoxin [Nitrosomonas sp. Is79A3]_x0001_
Culture01_1101_26	Culture01_1101	26344	26934	503730889	transglycosylase [Nitrosomonas sp. Is79A3]_x0001_
Culture01_1101_27	Culture01_1101	26922	28631	503730890	prolyl-tRNA synthetase [Nitrosomonas sp. Is79A3]_x0001_
Culture01_1101_28	Culture01_1101	28844	29425	503730891	RNA pyrophosphohydrolase [Nitrosomonas sp. Is79A3]_x0001_
Culture01_1101_29	Culture01_1101	29570	30562	503730892	cytochrome C biogenesis protein CcsA [Nitrosomonas sp. Is79A3]_x0001_
Culture01_1101_30	Culture01_1101	30837	31082	503413356	RNA-binding protein Hfq [Nitrosomonas sp. AL212]_x0001_
Culture01_1101_31	Culture01_1101	31082	32257	338804430	GTP-binding proten HflX [Nitrosomonas sp. Is79A3]
Culture01_1101_32	Culture01_1101	32291	33469	503730895	membrane protein [Nitrosomonas sp. Is79A3]_x0001_
Culture01_1101_33	Culture01_1101	33470	34345	503413353	membrane protein [Nitrosomonas sp. AL212]_x0001_
Culture01_1101_35	Culture01_1101	34770	35927	503730898	ATP phosphoribosyltransferase [Nitrosomonas sp. Is79A3]_x0001_
Culture01_1101_36	Culture01_1101	35963	37258	503730899	adenylosuccinate synthetase [Nitrosomonas sp. Is79A3]_x0001_
Culture01_1101_37	Culture01_1101	37310	37741	503730900	GNAT family acetyltransferase [Nitrosomonas sp. Is79A3]_x0001_
Culture01_1101_38	Culture01_1101	37754	38119	503730901	hypothetical protein [Nitrosomonas sp. Is79A3]_x0001_
Culture01_1101_39	Culture01_1101	38302	38673	503730902	hypothetical protein [Nitrosomonas sp. Is79A3]_x0001_
Culture01_1101_40	Culture01_1101	38958	39407	503731553	heat shock protein Hsp20 [Nitrosomonas sp. Is79A3]_x0001_
Culture01_1101_43	Culture01_1101	40515	42887	503732808	Lon protease [Nitrosomonas sp. Is79A3]_x0001_
Culture01_1101_44	Culture01_1101	43040	43489	503732807	histidine kinase [Nitrosomonas sp. Is79A3]_x0001_
Culture01_1101_45	Culture01_1101	43541	44044	503732806	hypothetical protein [Nitrosomonas sp. Is79A3]_x0001_
Culture01_1101_46	Culture01_1101	44191	45549	503732804	nicotinate phosphoribosyltransferase [Nitrosomonas sp. Is79A3]_x0001_
Culture01_1101_47	Culture01_1101	45546	46127	338806418	isochorismatase hydrolase [Nitrosomonas sp. Is79A3]
Culture01_1101_48	Culture01_1101	46172	46729	503732802	raiA ribosome-associated inhibitor A [Nitrosomonas sp. Is79A3]_x0001_
Culture01_1101_49	Culture01_1101	46775	48202	503732801	hypothetical protein [Nitrosomonas sp. Is79A3]_x0001_
Culture01_1101_50	Culture01_1101	48199	48606	503732800	hypothetical protein [Nitrosomonas sp. Is79A3]_x0001_
Culture01_1101_51	Culture01_1101	48737	49546	503732799	DNA polymerase III [Nitrosomonas sp. Is79A3]_x0001_
Culture01_1101_52	Culture01_1101	49581	50474	503732799	DNA polymerase III [Nitrosomonas sp. Is79A3]_x0001_
Culture01_1101_53	Culture01_1101	50494	51126	503732798	phosphoribosyl transferase [Nitrosomonas sp. Is79A3]_x0001_
Culture01_1101_54	Culture01_1101	51181	51681	503732797	hypothetical protein [Nitrosomonas sp. Is79A3]_x0001_
Culture01_1101_55	Culture01_1101	51928	52377	503732796	hypothetical protein [Nitrosomonas sp. Is79A3]_x0001_
Culture01_1101_56	Culture01_1101	52454	53176	503732853	PEP motif anchor domain-containing protein [Nitrosomonas sp. Is79A3]_x0001_
Culture01_1101_57	Culture01_1101	53724	54704	503732051	tRNA pseudouridine synthase B [Nitrosomonas sp. Is79A3]_x0001_
Culture01_1101_58	Culture01_1101	54701	55087	503412205	ribosome-binding factor A [Nitrosomonas sp. AL212]_x0001_
Culture01_1101_59	Culture01_1101	55113	57767	503732049	translation initiation factor IF-2 [Nitrosomonas sp. Is79A3]_x0001_
Culture01_1101_60	Culture01_1101	57849	59321	503732048	transcription termination factor NusA [Nitrosomonas sp. Is79A3]_x0001_
Culture01_1101_61	Culture01_1101	59348	59776	338805622	Ribosome maturation factor rimP [Nitrosomonas sp. Is79A3]
Culture01_1101_62	Culture01_1101	60049	62022	503732046	acetyl-CoA synthetase [Nitrosomonas sp. Is79A3]_x0001_
Culture01_1101_63	Culture01_1101	62072	63037	503732045	beta-lactamase [Nitrosomonas sp. Is79A3]_x0001_
Culture01_1101_65	Culture01_1101	63577	64656	506247191	NADH:flavin oxidoreductase [Candidatus Accumulibacter phosphatis]_x0001_
Culture01_1101_66	Culture01_1101	64658	65173	503732042	outer membrane lipoprotein Blc [Nitrosomonas sp. Is79A3]_x0001_
Culture01_1101_68	Culture01_1101	65511	66983	503732038	NADP oxidoreductase [Nitrosomonas sp. Is79A3]_x0001_
Culture01_1101_69	Culture01_1101	67014	67571	338805612	NADH ubiquinone oxidoreductase 20 kDa subunit [Nitrosomonas sp. Is79A3]
Culture01_1101_70	Culture01_1101	67849	68493	501580282	PEP-CTERM domain protein [Thauera sp. MZ1T]_x0001_
Culture01_1101_71	Culture01_1101	68543	69064	501580278	Tail Collar domain-containing protein [Thauera sp. MZ1T]_x0001_
Culture01_1101_72	Culture01_1101	69109	69627	501580279	Tail Collar domain-containing protein [Thauera sp. MZ1T]_x0001_
Culture01_1101_73	Culture01_1101	69677	70177	501580280	Tail Collar domain-containing protein [Thauera sp. MZ1T]_x0001_
Culture01_1101_78	Culture01_1101	73878	74279	503730329	twitching motility protein PilT [Nitrosomonas sp. Is79A3]_x0001_
Culture01_1101_80	Culture01_1101	75027	75290	503733263	antitoxin [Nitrosomonas sp. Is79A3]_x0001_
Culture01_1101_81	Culture01_1101	75466	76221	503731377	spermine synthase [Nitrosomonas sp. Is79A3]_x0001_
Culture01_1101_82	Culture01_1101	76272	77549	736388941	O-acetylhomoserine aminocarboxypropyltransferase [Candidatus Entotheonella sp. TSY1]_x0001_
Culture01_1101_83	Culture01_1101	77656	78387	503731379	NADP oxidoreductase [Nitrosomonas sp. Is79A3]_x0001_
Culture01_1101_84	Culture01_1101	78384	80051	338804944	Respiratory-chain NADH dehydrogenase domain 51 kDa subunit [Nitrosomonas sp. Is79A3]
Culture01_1101_85	Culture01_1101	80352	81056	503731382	hypothetical protein [Nitrosomonas sp. Is79A3]_x0001_
Culture01_1101_86	Culture01_1101	81232	82515	338805306	UMUC domain protein DNA-repair protein [Nitrosomonas sp. Is79A3]
Culture01_1101_87	Culture01_1101	82641	84005	338805307	Aldehyde Dehydrogenase [Nitrosomonas sp. Is79A3]
Culture01_1101_88	Culture01_1101	84038	84937	503413874	transglycosylase [Nitrosomonas sp. AL212]_x0001_
Culture01_1101_90	Culture01_1101	85259	86272	503413189	heme A synthase [Nitrosomonas sp. AL212]_x0001_
Culture01_1101_91	Culture01_1101	86328	86771	503413188	single-stranded DNA-binding protein [Nitrosomonas sp. AL212]_x0001_
Culture01_1101_92	Culture01_1101	86860	87297	503732321	cyclase [Nitrosomonas sp. Is79A3]_x0001_
Culture01_1101_93	Culture01_1101	87306	87575	503732320	RnfH [Nitrosomonas sp. Is79A3]_x0001_
Culture01_1101_94	Culture01_1101	87659	88918	503731735	hypothetical protein [Nitrosomonas sp. Is79A3]_x0001_
Culture01_1101_96	Culture01_1101	89253	89822	503731384	hypothetical protein [Nitrosomonas sp. Is79A3]_x0001_
Culture01_1101_98	Culture01_1101	90473	91426	406975622	hypothetical protein ACD_23C00484G0001, partial [uncultured bacterium]
Culture01_1101_99	Culture01_1101	91423	92892	648507465	SAM-dependent methlyltransferase [Lamprocystis purpurea]
Culture01_1101_100	Culture01_1101	93562	96810	753208651	RND transporter [Nitrosospira sp. NpAV]_x0001_
Culture01_1101_101	Culture01_1101	96812	98062	753208652	multidrug transporter [Nitrosospira sp. NpAV]_x0001_
Culture01_1101_102	Culture01_1101	98119	99753	753208781	secretion protein, partial [Nitrosospira sp. NpAV]
Culture01_1101_103	Culture01_1101	99848	103243	503413258	signal protein PDZ [Nitrosomonas sp. AL212]_x0001_
Culture01_1101_104	Culture01_1101	103656	104945	325531874	hypothetical protein NAL212_1722 [Nitrosomonas sp. AL212]
Culture01_1101_105	Culture01_1101	104970	105923	325531873	Urease accessory protein UreD [Nitrosomonas sp. AL212]
Culture01_1101_106	Culture01_1101	106160	106462	503412968	urease subunit gamma [Nitrosomonas sp. AL212]_x0001_
Culture01_1101_107	Culture01_1101	106486	106806	325531871	urease, beta subunit [Nitrosomonas sp. AL212]
Culture01_1101_108	Culture01_1101	106840	108546	503412966	urease subunit alpha [Nitrosomonas sp. AL212]_x0001_
Culture01_1101_109	Culture01_1101	108693	109217	503412965	urease accessory protein UreE [Nitrosomonas sp. AL212]_x0001_
Culture01_1101_110	Culture01_1101	109220	109903	503412964	urease accessory protein UreF [Nitrosomonas sp. AL212]_x0001_
Culture01_1101_111	Culture01_1101	109922	110551	503412963	urease accessory protein UreG [Nitrosomonas sp. AL212]_x0001_
Culture01_1101_112	Culture01_1101	110766	111749	503412962	urea transporter [Nitrosomonas sp. AL212]_x0001_
Culture01_1101_113	Culture01_1101	111885	112346	503412961	nickel responsive regulator [Nitrosomonas sp. AL212]_x0001_
Culture01_1101_114	Culture01_1101	112436	114505	503412960	TonB-denpendent receptor [Nitrosomonas sp. AL212]_x0001_
Culture01_1101_115	Culture01_1101	114790	115755	325531863	ABC-type metal ion transporter, periplasmic subunit [Nitrosomonas sp. AL212]
Culture01_1101_116	Culture01_1101	115757	116554	753208951	ABC transporter [Nitrosospira sp. NpAV]_x0001_
Culture01_1101_117	Culture01_1101	116548	117366	503412957	ABC transporter [Nitrosomonas sp. AL212]_x0001_
Culture01_1155_1	Culture01_1155	231	1331	503731392	biopolymer transporter Tol [Nitrosomonas sp. Is79A3]_x0001_
Culture01_1155_2	Culture01_1155	1383	2696	503731395	hypothetical protein [Nitrosomonas sp. Is79A3]_x0001_
Culture01_1155_3	Culture01_1155	2721	3236	503731396	hypothetical protein [Nitrosomonas sp. Is79A3]_x0001_
Culture01_1155_4	Culture01_1155	3337	4800	503731397	inosine 5'-monophosphate dehydrogenase [Nitrosomonas sp. Is79A3]_x0001_
Culture01_1155_5	Culture01_1155	4813	6375	503413251	GMP synthase [Nitrosomonas sp. AL212]_x0001_
Culture01_1155_9	Culture01_1155	8595	9074	503731525	hypothetical protein [Nitrosomonas sp. Is79A3]_x0001_
Culture01_1155_10	Culture01_1155	9203	12124	503731375	aconitate hydratase [Nitrosomonas sp. Is79A3]_x0001_
Culture01_1155_11	Culture01_1155	12903	13328	503731601	molecular chaperone DnaK [Nitrosomonas sp. Is79A3]_x0001_
Culture01_118_2	Culture01_118	275	829	503731279	hypothetical protein [Nitrosomonas sp. Is79A3]_x0001_
Culture01_118_3	Culture01_118	1566	1910	503732069	hypothetical protein [Nitrosomonas sp. Is79A3]_x0001_
Culture01_118_4	Culture01_118	2033	2911	503732068	heat shock protein HtpX [Nitrosomonas sp. Is79A3]_x0001_
Culture01_118_5	Culture01_118	3094	3387	503732067	cell division protein FtsB [Nitrosomonas sp. Is79A3]_x0001_
Culture01_118_6	Culture01_118	3387	4670	503732066	enolase [Nitrosomonas sp. Is79A3]_x0001_
Culture01_118_7	Culture01_118	4738	6417	503732065	CTP synthase [Nitrosomonas sp. Is79A3]_x0001_
Culture01_118_8	Culture01_118	6484	7368	503732064	hypothetical protein [Nitrosomonas sp. Is79A3]_x0001_
Culture01_118_9	Culture01_118	7383	8786	338805638	Argininosuccinate lyase [Nitrosomonas sp. Is79A3]
Culture01_118_10	Culture01_118	9009	9623	503732062	hypothetical protein [Nitrosomonas sp. Is79A3]_x0001_
Culture01_1197_1	Culture01_1197	75	947	499555120	restriction endonuclease [Aromatoleum aromaticum]_x0001_
Culture01_1197_3	Culture01_1197	1965	5345	237625504	type III restriction protein res subunit [Thauera sp. MZ1T]
Culture01_1197_4	Culture01_1197	5355	6818	653153981	SAM-dependent methyltransferase [Aphanizomenon flos-aquae]
Culture01_1197_5	Culture01_1197	6815	8185	748294726	hypothetical protein, partial [Vibrio rumoiensis]
Culture01_1197_6	Culture01_1197	8499	9008	503733192	membrane protein [Nitrosomonas sp. Is79A3]_x0001_
Culture01_1197_7	Culture01_1197	9301	9879	503733193	hypothetical protein [Nitrosomonas sp. Is79A3]_x0001_
Culture01_1197_10	Culture01_1197	11064	12806	338805697	surface antigen (D15) [Nitrosomonas sp. Is79A3]
Culture01_1197_11	Culture01_1197	12828	16676	503413030	hypothetical protein [Nitrosomonas sp. AL212]_x0001_
Culture01_1197_12	Culture01_1197	16780	18291	503731881	hypothetical protein [Nitrosomonas sp. Is79A3]_x0001_
Culture01_1197_13	Culture01_1197	18385	18861	503731882	hypothetical protein [Nitrosomonas sp. Is79A3]_x0001_
Culture01_1197_15	Culture01_1197	19484	20899	338805905	two component, sigma54 specific, transcriptional regulator, Fis family [Nitrosomonas sp. Is79A3]
Culture01_1197_16	Culture01_1197	20890	22542	503732325	histidine kinase [Nitrosomonas sp. Is79A3]_x0001_
Culture01_1197_19	Culture01_1197	23158	24126	503412361	octaprenyl diphosphate synthase [Nitrosomonas sp. AL212]_x0001_
Culture01_1197_20	Culture01_1197	24276	24587	503412360	50S ribosomal protein L21 [Nitrosomonas sp. AL212]_x0001_
Culture01_1197_21	Culture01_1197	24598	24855	503732329	50S ribosomal protein L27 [Nitrosomonas sp. Is79A3]_x0001_
Culture01_1197_22	Culture01_1197	24968	26032	503732330	GTPase CgtA [Nitrosomonas sp. Is79A3]_x0001_
Culture01_1197_23	Culture01_1197	26026	27135	503732331	gamma-glutamyl kinase [Nitrosomonas sp. Is79A3]_x0001_
Culture01_1197_24	Culture01_1197	27156	28265	503412356	hypothetical protein [Nitrosomonas sp. AL212]_x0001_
Culture01_1197_25	Culture01_1197	28584	29939	503413153	hypothetical protein [Nitrosomonas sp. AL212]_x0001_
Culture01_1197_26	Culture01_1197	30115	30438	752706364	hypothetical protein [Nitrosomonas eutropha]
Culture01_1197_28	Culture01_1197	30883	31569	503732523	transcriptional regulator [Nitrosomonas sp. Is79A3]_x0001_
Culture01_1197_29	Culture01_1197	31566	32906	499424512	histidine kinase [Nitrosomonas europaea]_x0001_
Culture01_1197_30	Culture01_1197	32946	33218	503732525	hypothetical protein [Nitrosomonas sp. Is79A3]_x0001_
Culture01_1197_31	Culture01_1197	33508	33927	503413872	hypothetical protein [Nitrosomonas sp. AL212]_x0001_
Culture01_120_2	Culture01_120	1589	2533	503730698	peptidase S49 [Nitrosomonas sp. Is79A3]_x0001_
Culture01_120_3	Culture01_120	2548	3456	503730699	dTDP-4-dehydrorhamnose reductase [Nitrosomonas sp. Is79A3]_x0001_
Culture01_120_4	Culture01_120	3453	4508	503730700	dTDP-glucose 4,6-dehydratase [Nitrosomonas sp. Is79A3]_x0001_
Culture01_120_5	Culture01_120	4589	5941	503730701	tRNA(Ile)-lysidine synthetase [Nitrosomonas sp. Is79A3]_x0001_
Culture01_120_6	Culture01_120	5910	6878	503730702	acetyl-CoA carboxylase subunit alpha [Nitrosomonas sp. Is79A3]_x0001_
Culture01_120_7	Culture01_120	6908	7564	503730703	methionine sulfoxide reductase [Nitrosomonas sp. Is79A3]_x0001_
Culture01_120_8	Culture01_120	7765	8754	338804239	Cupin 4 family protein [Nitrosomonas sp. Is79A3]
Culture01_1222_1	Culture01_1222	2	253	752709396	integrase [Nitrosomonas europaea]
Culture01_1222_2	Culture01_1222	356	1339	736897753	integrase [Candidatus Accumulibacter sp. SK-11]_x0001_
Culture01_1222_3	Culture01_1222	1488	4037	738291383	hypothetical protein, partial [Methylobacter tundripaludum]
Culture01_1222_6	Culture01_1222	5280	5696	494434887	antirestriction protein [marine gamma proteobacterium HTCC2148]_x0001_
Culture01_1222_12	Culture01_1222	8351	9088	632868383	yecA family protein [Burkholderia sp. lig30]
Culture01_1236_1	Culture01_1236	138	2261	503731602	polynucleotide phosphorylase/polyadenylase [Nitrosomonas sp. Is79A3]_x0001_
Culture01_1236_2	Culture01_1236	2397	2666	503731603	30S ribosomal protein S15 [Nitrosomonas sp. Is79A3]_x0001_
Culture01_1236_3	Culture01_1236	2991	4454	503731319	dynamin family protein [Nitrosomonas sp. Is79A3]_x0001_
Culture01_1236_4	Culture01_1236	5022	5699	503731320	hypothetical protein [Nitrosomonas sp. Is79A3]_x0001_
Culture01_1236_5	Culture01_1236	5749	6810	503731321	glycine cleavage system protein T [Nitrosomonas sp. Is79A3]_x0001_
Culture01_1236_6	Culture01_1236	6943	7386	503731322	hypothetical protein [Nitrosomonas sp. Is79A3]_x0001_
Culture01_1236_7	Culture01_1236	7619	7897	503731323	hypothetical protein [Nitrosomonas sp. Is79A3]_x0001_
Culture01_1236_8	Culture01_1236	7991	9586	503731947	L-aspartate oxidase [Nitrosomonas sp. Is79A3]_x0001_
Culture01_1236_9	Culture01_1236	9851	10450	503731946	RNA polymerase sigma factor RpoE [Nitrosomonas sp. Is79A3]_x0001_
Culture01_1236_10	Culture01_1236	10452	11003	503731945	anti-sigma factor [Nitrosomonas sp. Is79A3]_x0001_
Culture01_1236_11	Culture01_1236	11000	11995	503731944	sigma E regulatory protein, MucB/RseB [Nitrosomonas sp. Is79A3]_x0001_
Culture01_1236_12	Culture01_1236	12145	13560	503731943	peptidase [Nitrosomonas sp. Is79A3]_x0001_
Culture01_1236_13	Culture01_1236	13544	13819	325531215	glutaredoxin 2 [Nitrosomonas sp. AL212]
Culture01_1236_14	Culture01_1236	13919	15712	503731941	elongation factor 4 [Nitrosomonas sp. Is79A3]_x0001_
Culture01_1236_15	Culture01_1236	15804	16610	503731939	signal peptidase [Nitrosomonas sp. Is79A3]_x0001_
Culture01_1236_16	Culture01_1236	16643	17014	503731938	membrane protein [Nitrosomonas sp. Is79A3]_x0001_
Culture01_1236_17	Culture01_1236	17027	17734	338805510	Ribonuclease 3 [Nitrosomonas sp. Is79A3]
Culture01_1236_18	Culture01_1236	17774	18667	503731936	GTPase Era [Nitrosomonas sp. Is79A3]_x0001_
Culture01_1236_19	Culture01_1236	18685	19413	503731935	pyridoxine 5'-phosphate synthase [Nitrosomonas sp. Is79A3]_x0001_
Culture01_1236_20	Culture01_1236	19410	19787	503731934	4'-phosphopantetheinyl transferase [Nitrosomonas sp. Is79A3]_x0001_
Culture01_1236_21	Culture01_1236	19790	20842	503731933	beta-hexosaminidase [Nitrosomonas sp. Is79A3]_x0001_
Culture01_1236_22	Culture01_1236	20932	22392	503731932	dihydrolipoamide dehydrogenase [Nitrosomonas sp. Is79A3]_x0001_
Culture01_1236_23	Culture01_1236	22652	23089	503731931	hypothetical protein [Nitrosomonas sp. Is79A3]_x0001_
Culture01_1256_1	Culture01_1256	356	1609	503732061	UDP-N-acetylglucosamine 1-carboxyvinyltransferase [Nitrosomonas sp. Is79A3]_x0001_
Culture01_1256_2	Culture01_1256	1763	2155	503413082	endoribonuclease [Nitrosomonas sp. AL212]_x0001_
Culture01_1256_3	Culture01_1256	2192	4225	503732059	ATP-dependent DNA helicase RecG [Nitrosomonas sp. Is79A3]_x0001_
Culture01_1256_4	Culture01_1256	4256	5188	752713184	membrane protein [Nitrosomonas sp. Is79A3]
Culture01_1256_5	Culture01_1256	5335	5877	503732056	chorismate--pyruvate lyase [Nitrosomonas sp. Is79A3]_x0001_
Culture01_1256_6	Culture01_1256	5874	6743	503732055	4-hydroxybenzoate polyprenyltransferase [Nitrosomonas sp. Is79A3]_x0001_
Culture01_1256_7	Culture01_1256	6756	8219	503732054	3-polyprenyl-4-hydroxybenzoate decarboxylase [Nitrosomonas sp. Is79A3]_x0001_
Culture01_1256_8	Culture01_1256	8224	8571	503732052	membrane protein [Nitrosomonas sp. Is79A3]_x0001_
Culture01_1256_9	Culture01_1256	8713	10920	503412156	LPS-assembly protein LptD [Nitrosomonas sp. AL212]_x0001_
Culture01_1256_10	Culture01_1256	10989	12437	503731989	molecular chaperone SurA [Nitrosomonas sp. Is79A3]_x0001_
Culture01_1256_11	Culture01_1256	12427	13437	503731988	4-hydroxythreonine-4-phosphate dehydrogenase [Nitrosomonas sp. Is79A3]_x0001_
Culture01_1256_12	Culture01_1256	13427	14191	503731987	dimethyladenosine transferase [Nitrosomonas sp. Is79A3]_x0001_
Culture01_1256_13	Culture01_1256	14246	14746	503732155	membrane protein [Nitrosomonas sp. Is79A3]_x0001_
Culture01_1256_14	Culture01_1256	14747	15655	338805729	protein of unknown function DUF477 [Nitrosomonas sp. Is79A3]
Culture01_1256_15	Culture01_1256	15662	16270	503732153	LemA family protein [Nitrosomonas sp. Is79A3]_x0001_
Culture01_1256_17	Culture01_1256	16893	18125	503732395	secretion system protein E [Nitrosomonas sp. Is79A3]_x0001_
Culture01_1256_18	Culture01_1256	18125	18850	503732394	flagellar motor protein MotB [Nitrosomonas sp. Is79A3]_x0001_
Culture01_1256_19	Culture01_1256	19291	21531	503732393	hypothetical protein [Nitrosomonas sp. Is79A3]_x0001_
Culture01_1256_20	Culture01_1256	21731	22624	338805972	band 7 protein [Nitrosomonas sp. Is79A3]
Culture01_1256_21	Culture01_1256	22903	24186	503412741	hypothetical protein [Nitrosomonas sp. AL212]_x0001_
Culture01_1264_1	Culture01_1264	327	989	736776345	exosortase [Janthinobacterium lividum]_x0001_
Culture01_1264_2	Culture01_1264	1326	2591	499423288	MFS transporter [Nitrosomonas europaea]_x0001_
Culture01_1264_4	Culture01_1264	2810	4429	503730857	MFS transporter [Nitrosomonas sp. Is79A3]_x0001_
Culture01_1264_5	Culture01_1264	4517	5845	753208505	peptide methionine sulfoxide reductase [Nitrosospira sp. NpAV]_x0001_
Culture01_1264_6	Culture01_1264	5953	6321	503413944	hypothetical protein [Nitrosomonas sp. AL212]_x0001_
Culture01_1264_7	Culture01_1264	6450	7151	503732860	Crp/Fnr family transcription regulator [Nitrosomonas sp. Is79A3]_x0001_
Culture01_1264_8	Culture01_1264	7417	7911	503731814	hypothetical protein [Nitrosomonas sp. Is79A3]_x0001_
Culture01_1264_9	Culture01_1264	7985	9853	503731738	hypothetical protein [Nitrosomonas sp. Is79A3]_x0001_
Culture01_1264_10	Culture01_1264	9915	10292	338804621	hypothetical protein Nit79A3_1000 [Nitrosomonas sp. Is79A3]
Culture01_1264_12	Culture01_1264	11007	12695	503731077	hypothetical protein [Nitrosomonas sp. Is79A3]_x0001_
Culture01_1264_13	Culture01_1264	12726	13727	503731076	sulfate transporter subunit [Nitrosomonas sp. Is79A3]_x0001_
Culture01_1264_14	Culture01_1264	13776	14120	338804617	Uncharacterized conserved protein UCP020408 [Nitrosomonas sp. Is79A3]
Culture01_1264_15	Culture01_1264	14366	15196	503731074	diguanylate phosphodiesterase [Nitrosomonas sp. Is79A3]_x0001_
Culture01_1264_16	Culture01_1264	15290	16207	499423736	membrane protein [Nitrosomonas europaea]_x0001_
Culture01_1264_17	Culture01_1264	16194	18014	753207590	aminotransferase class V [Nitrosospira sp. NpAV]_x0001_
Culture01_1264_18	Culture01_1264	18052	18885	503731073	sulfate/thiosulfate transporter subunit [Nitrosomonas sp. Is79A3]_x0001_
Culture01_1264_19	Culture01_1264	18894	19772	338804614	sulfate ABC transporter, inner membrane subunit CysW [Nitrosomonas sp. Is79A3]
Culture01_1264_20	Culture01_1264	19769	20857	503731071	sulfate ABC transporter [Nitrosomonas sp. Is79A3]_x0001_
Culture01_1264_21	Culture01_1264	20889	21842	30180184	Bacterial transferase hexapeptide repeat [Nitrosomonas europaea ATCC 19718]
Culture01_1274_2	Culture01_1274	499	2181	503411726	replication protein A [Nitrosomonas sp. AL212]_x0001_
Culture01_1274_4	Culture01_1274	2498	3169	338803929	hypothetical protein Nit79A3_0266 [Nitrosomonas sp. Is79A3]
Culture01_1274_7	Culture01_1274	4113	5360	503730396	integrase [Nitrosomonas sp. Is79A3]_x0001_
Culture01_1274_8	Culture01_1274	5585	7201	754540081	hypothetical protein [Gallionella capsiferriformans]
Culture01_1315_1	Culture01_1315	205	1257	503730147	hypothetical protein [Nitrosomonas sp. Is79A3]_x0001_
Culture01_1315_2	Culture01_1315	1536	2291	503730269	hypothetical protein [Nitrosomonas sp. Is79A3]_x0001_
Culture01_1315_3	Culture01_1315	2389	3009	503730268	dephospho-CoA kinase [Nitrosomonas sp. Is79A3]_x0001_
Culture01_1315_4	Culture01_1315	3013	3873	752713304	methyltransferase [Nitrosomonas sp. Is79A3]
Culture01_1315_5	Culture01_1315	3894	5117	338803797	Type II secretion system F domain-containing protein [Nitrosomonas sp. Is79A3]
Culture01_1315_6	Culture01_1315	5597	6493	503730265	NAD-dependent dehydratase [Nitrosomonas sp. Is79A3]_x0001_
Culture01_1315_7	Culture01_1315	6535	7572	503730264	CDP-6-deoxy-delta-3,4-glucoseen reductase [Nitrosomonas sp. Is79A3]_x0001_
Culture01_1315_8	Culture01_1315	7679	10141	738320287	hypothetical protein [Methylomonas denitrificans]_x0001_
Culture01_1315_9	Culture01_1315	10162	13155	651609801	formate acetyltransferase [Methylomonas sp. 11b]
Culture01_1315_10	Culture01_1315	13158	13802	521974059	hypothetical protein [Methylomonas sp. MK1]
Culture01_1315_11	Culture01_1315	13799	14551	302581647	(Formate-C-acetyltransferase)-activating enzyme [Gallionella capsiferriformans ES-2]
Culture01_1315_12	Culture01_1315	14575	15669	502929795	hypothetical protein [Desulfurivibrio alkaliphilus]_x0001_
Culture01_1315_13	Culture01_1315	15744	16259	503733148	rare lipoprotein A [Nitrosomonas sp. Is79A3]_x0001_
Culture01_1315_14	Culture01_1315	16440	17417	503414034	agmatinase [Nitrosomonas sp. AL212]_x0001_
Culture01_1315_16	Culture01_1315	18457	23028	759754804	hypothetical protein [Azovibrio restrictus]
Culture01_1315_17	Culture01_1315	23090	24487	325533027	hypothetical protein NAL212_2965 [Nitrosomonas sp. AL212]
Culture01_1315_18	Culture01_1315	24465	26207	750571089	hypothetical protein, partial [Nitrosospira sp. APG3]
Culture01_1315_19	Culture01_1315	26188	27051	503414031	hypothetical protein [Nitrosomonas sp. AL212]_x0001_
Culture01_1315_20	Culture01_1315	27263	29098	503733158	multicopper oxidase [Nitrosomonas sp. Is79A3]_x0001_
Culture01_1315_21	Culture01_1315	29179	29829	503733159	hypothetical protein [Nitrosomonas sp. Is79A3]_x0001_
Culture01_1315_22	Culture01_1315	30000	31073	503733160	hypothetical protein [Nitrosomonas sp. Is79A3]_x0001_
Culture01_1315_23	Culture01_1315	31130	32836	338806785	ABC transporter related protein [Nitrosomonas sp. Is79A3]
Culture01_1315_24	Culture01_1315	32842	33705	503733162	hypothetical protein [Nitrosomonas sp. Is79A3]_x0001_
Culture01_1315_25	Culture01_1315	33777	35117	338806787	phosphate-selective porin O and P [Nitrosomonas sp. Is79A3]
Culture01_1315_26	Culture01_1315	35255	36235	503733252	cysteine synthase [Nitrosomonas sp. Is79A3]_x0001_
Culture01_1315_27	Culture01_1315	36232	37182	752714978	serine acetyltransferase [Nitrosomonas sp. AL212]
Culture01_1315_28	Culture01_1315	37234	37647	503733250	hypothetical protein [Nitrosomonas sp. Is79A3]_x0001_
Culture01_1341_1	Culture01_1341	232	3501	493949758	acriflavine resistance protein B [Methylobacter tundripaludum]_x0001_
Culture01_1341_2	Culture01_1341	3501	4589	652891398	RND transporter [Methylobacter tundripaludum]
Culture01_1341_3	Culture01_1341	4600	5943	670490377	transporter [Methylobacter tundripaludum]
Culture01_1341_5	Culture01_1341	6364	7650	652891396	pyridine nucleotide-disulfide oxidoreductase [Methylobacter tundripaludum]
Culture01_1463_2	Culture01_1463	1349	1756	503413540	chemotaxis protein CheY [Nitrosomonas sp. AL212]_x0001_
Culture01_1463_3	Culture01_1463	1790	2548	338805208	chemotaxis phosphatase, CheZ [Nitrosomonas sp. Is79A3]
Culture01_155_1	Culture01_155	317	1018	503730512	winged helix family two component transcriptional regulator [Nitrosomonas sp. Is79A3]_x0001_
Culture01_155_3	Culture01_155	1928	3154	503730515	N-acetylglutamate synthase [Nitrosomonas sp. Is79A3]_x0001_
Culture01_155_4	Culture01_155	3173	4045	503730516	ATPase AAA [Nitrosomonas sp. Is79A3]_x0001_
Culture01_155_5	Culture01_155	4042	5010	338804051	thiamine monophosphate synthase [Nitrosomonas sp. Is79A3]
Culture01_155_6	Culture01_155	5051	6181	503730518	diguanylate cyclase [Nitrosomonas sp. Is79A3]_x0001_
Culture01_155_7	Culture01_155	6668	7114	752713341	RNA polymerase subunit sigma-70 [Nitrosomonas sp. Is79A3]
Culture01_155_8	Culture01_155	7111	7479	503413798	hypothetical protein [Nitrosomonas sp. AL212]_x0001_
Culture01_155_9	Culture01_155	7461	7844	750570164	hypothetical protein [Nitrosospira sp. APG3]
Culture01_155_10	Culture01_155	8044	10338	503730522	ABC transporter [Nitrosomonas sp. Is79A3]_x0001_
Culture01_155_11	Culture01_155	10335	10808	503730523	hypothetical protein [Nitrosomonas sp. Is79A3]_x0001_
Culture01_155_12	Culture01_155	11012	12508	325532382	PAS/PAC sensor signal transduction histidine kinase [Nitrosomonas sp. AL212]
Culture01_155_13	Culture01_155	12727	13518	503732445	hypothetical protein [Nitrosomonas sp. Is79A3]_x0001_
Culture01_1621_1	Culture01_1621	179	3058	338805321	diguanylate cyclase/phosphodiesterase with PAS/PAC sensor(s) [Nitrosomonas sp. Is79A3]
Culture01_1621_2	Culture01_1621	3106	4512	752713138	hypothetical protein [Nitrosomonas sp. Is79A3]
Culture01_1621_3	Culture01_1621	4481	4966	503731752	hypothetical protein [Nitrosomonas sp. Is79A3]_x0001_
Culture01_1621_4	Culture01_1621	5002	5766	503731751	PEP-CTERM/exosortase system-associated acyltransferase [Nitrosomonas sp. Is79A3]_x0001_
Culture01_1621_5	Culture01_1621	6101	7336	503731750	diaminopimelate decarboxylase [Nitrosomonas sp. Is79A3]_x0001_
Culture01_1621_6	Culture01_1621	7333	8835	503731749	acyl-CoA ligase [Nitrosomonas sp. Is79A3]_x0001_
Culture01_1621_7	Culture01_1621	9080	10474	503412256	glutamyl-tRNA synthetase [Nitrosomonas sp. AL212]_x0001_
Culture01_1621_8	Culture01_1621	11054	12745	518707006	hypothetical protein [Methylovulum miyakonense]
Culture01_1621_9	Culture01_1621	12932	13657	493945387	metal-dependent hydrolase [Methylobacter tundripaludum]_x0001_
Culture01_1621_10	Culture01_1621	13647	16736	653018747	restriction endonuclease subunit R [Legionella sainthelensi]
Culture01_1621_11	Culture01_1621	16733	17947	752565832	hypothetical protein, partial [Cyanothece sp. PCC 7425]
Culture01_1621_12	Culture01_1621	17938	20361	762002060	type I restriction enzyme EcoKI M protein [Legionella pneumophila]
Culture01_1621_13	Culture01_1621	20746	21366	503412355	hypothetical protein [Nitrosomonas sp. AL212]_x0001_
Culture01_1621_15	Culture01_1621	22348	23313	503732239	magnesium transporter [Nitrosomonas sp. Is79A3]_x0001_
Culture01_1621_16	Culture01_1621	23684	24076	503582747	exosortase-affiliated protein, TIGR04073 family [Methylomonas methanica]_x0001_
Culture01_1621_17	Culture01_1621	24113	24805	503582748	flagellar motor protein MotB [Methylomonas methanica]_x0001_
Culture01_1622_4	Culture01_1622	1924	4344	325531683	fatty acid cistrans isomerase [Nitrosomonas sp. AL212]
Culture01_1622_5	Culture01_1622	4360	5607	503730943	dihydrolipoamide succinyltransferase [Nitrosomonas sp. Is79A3]_x0001_
Culture01_1622_6	Culture01_1622	5620	8460	503730942	2-oxoglutarate dehydrogenase E1 [Nitrosomonas sp. Is79A3]_x0001_
Culture01_1622_7	Culture01_1622	8490	9791	503413022	type II citrate synthase [Nitrosomonas sp. AL212]_x0001_
Culture01_1622_9	Culture01_1622	10102	10797	503413024	succinate dehydrogenase iron-sulfur subunit [Nitrosomonas sp. AL212]_x0001_
Culture01_1622_11	Culture01_1622	11836	12540	338806807	RHS repeat-associated core domain-containing protein [Nitrosomonas sp. Is79A3]
Culture01_1622_12	Culture01_1622	12665	13138	503733187	hypothetical protein [Nitrosomonas sp. Is79A3]_x0001_
Culture01_1622_13	Culture01_1622	13141	17535	338806807	RHS repeat-associated core domain-containing protein [Nitrosomonas sp. Is79A3]
Culture01_1622_14	Culture01_1622	18194	18691	338804476	hypothetical protein Nit79A3_0843 [Nitrosomonas sp. Is79A3]
Culture01_1622_15	Culture01_1622	18862	20361	503730935	threonine synthase [Nitrosomonas sp. Is79A3]_x0001_
Culture01_1622_16	Culture01_1622	20363	21676	503412868	homoserine dehydrogenase [Nitrosomonas sp. AL212]_x0001_
Culture01_1622_17	Culture01_1622	21813	23042	503730933	aminotransferase [Nitrosomonas sp. Is79A3]_x0001_
Culture01_1622_18	Culture01_1622	23239	24735	503730908	RNA helicase [Nitrosomonas sp. Is79A3]_x0001_
Culture01_1663_1	Culture01_1663	417	1640	503732785	membrane protein [Nitrosomonas sp. Is79A3]_x0001_
Culture01_1663_2	Culture01_1663	2037	2996	503732787	tRNA delta(2)-isopentenylpyrophosphate transferase [Nitrosomonas sp. Is79A3]_x0001_
Culture01_1663_3	Culture01_1663	3197	3532	503732788	transporter [Nitrosomonas sp. Is79A3]_x0001_
Culture01_1663_4	Culture01_1663	3592	4416	503413206	2,3,4,5-tetrahydropyridine-2,6-carboxylate N-succinyltransferase [Nitrosomonas sp. AL212]_x0001_
Culture01_1663_5	Culture01_1663	4455	5651	503732790	succinyldiaminopimelate aminotransferase [Nitrosomonas sp. Is79A3]_x0001_
Culture01_1707_1	Culture01_1707	161	994	503732541	sporulation protein [Nitrosomonas sp. Is79A3]_x0001_
Culture01_1707_2	Culture01_1707	1019	2776	503732540	arginyl-tRNA synthetase [Nitrosomonas sp. Is79A3]_x0001_
Culture01_1707_3	Culture01_1707	2876	3616	503412642	23S rRNA (guanosine-2'-O-)-methyltransferase [Nitrosomonas sp. AL212]_x0001_
Culture01_1707_4	Culture01_1707	3705	5954	338806126	ribonuclease R [Nitrosomonas sp. Is79A3]
Culture01_1735_1	Culture01_1735	265	1530	503731635	peptidase M10A and M12B matrixin and adamalysin [Nitrosomonas sp. Is79A3]_x0001_
Culture01_1735_2	Culture01_1735	1616	2626	503731634	ribonuclease T [Nitrosomonas sp. Is79A3]_x0001_
Culture01_1735_4	Culture01_1735	2933	5320	502794356	ATP-dependent protease [Sideroxydans lithotrophicus]_x0001_
Culture01_1735_5	Culture01_1735	5401	10524	491146310	Alpha amylase, catalytic subdomain [Nitrococcus mobilis]_x0001_
Culture01_1735_6	Culture01_1735	10517	12346	502799027	1,4-alpha-glucan branching protein [Nitrosococcus halophilus]_x0001_
Culture01_1735_7	Culture01_1735	12389	15712	540595078	trehalose synthase [Sulfuricella denitrificans skB26]
Culture01_1735_8	Culture01_1735	15870	16403	503413565	peptide deformylase [Nitrosomonas sp. AL212]_x0001_
Culture01_1735_9	Culture01_1735	16393	17139	503413566	5'-methylthioadenosine phosphorylase [Nitrosomonas sp. AL212]_x0001_
Culture01_1735_10	Culture01_1735	17154	17699	503413567	hypoxanthine phosphoribosyltransferase [Nitrosomonas sp. AL212]_x0001_
Culture01_1735_11	Culture01_1735	17994	18431	503412215	hypothetical protein [Nitrosomonas sp. AL212]_x0001_
Culture01_1735_12	Culture01_1735	18453	18791	503412216	hypothetical protein [Nitrosomonas sp. AL212]_x0001_
Culture01_1735_13	Culture01_1735	18902	19546	503412217	transcriptional regulator [Nitrosomonas sp. AL212]_x0001_
Culture01_1735_15	Culture01_1735	21479	23506	338805775	DNA ligase [Nitrosomonas sp. Is79A3]
Culture01_1735_16	Culture01_1735	23607	24470	503732201	hypothetical protein [Nitrosomonas sp. Is79A3]_x0001_
Culture01_1735_17	Culture01_1735	24511	25056	503732202	ADP-ribose pyrophosphatase [Nitrosomonas sp. Is79A3]_x0001_
Culture01_1735_18	Culture01_1735	25151	26272	338805778	peptidase S11 D-alanyl-D-alanine carboxypeptidase 1 [Nitrosomonas sp. Is79A3]
Culture01_1735_19	Culture01_1735	26303	27175	503732204	cytochrome C550 [Nitrosomonas sp. Is79A3]_x0001_
Culture01_1735_20	Culture01_1735	27154	27462	503732205	hypothetical protein [Nitrosomonas sp. Is79A3]_x0001_
Culture01_1735_21	Culture01_1735	27481	28134	503413499	lipoate-protein ligase B [Nitrosomonas sp. AL212]_x0001_
Culture01_1735_22	Culture01_1735	28140	29084	503732207	lipoyl synthase [Nitrosomonas sp. Is79A3]_x0001_
Culture01_180_1	Culture01_180	157	2988	325530635	diguanylate cyclase/phosphodiesterase with PAS/PAC and Chase sensor(s) [Nitrosomonas sp. AL212]
Culture01_180_2	Culture01_180	2985	4634	503411761	FecR protein [Nitrosomonas sp. AL212]_x0001_
Culture01_180_3	Culture01_180	4797	6293	503732881	exopolyphosphatase [Nitrosomonas sp. Is79A3]_x0001_
Culture01_180_4	Culture01_180	6341	6871	503732882	phosphohistidine phosphatase [Nitrosomonas sp. Is79A3]_x0001_
Culture01_1810_1	Culture01_1810	81	1343	503730579	ammonia monooxygenase [Nitrosomonas sp. Is79A3]_x0001_
Culture01_1810_2	Culture01_1810	1343	2167	19310210	AF327919_1 ammonia monooxygenase subunit A [Nitrosomonas sp. JL21]
Culture01_2002_1	Culture01_2002	96	2180	503732880	polyphosphate kinase [Nitrosomonas sp. Is79A3]_x0001_
Culture01_2002_2	Culture01_2002	2297	3409	503732879	glucose sorbosone dehydrogenase [Nitrosomonas sp. Is79A3]_x0001_
Culture01_2002_3	Culture01_2002	3487	5490	338806499	TonB-dependent receptor [Nitrosomonas sp. Is79A3]
Culture01_2026_1	Culture01_2026	786	2000	503412275	chorismate synthase [Nitrosomonas sp. AL212]_x0001_
Culture01_2026_2	Culture01_2026	2181	3077	503732031	coproporphyrinogen III oxidase [Nitrosomonas sp. Is79A3]_x0001_
Culture01_2026_3	Culture01_2026	3085	4326	503732030	glutamate:proton symporter [Nitrosomonas sp. Is79A3]_x0001_
Culture01_2026_4	Culture01_2026	4641	5789	503732029	phosphohydrolase [Nitrosomonas sp. Is79A3]_x0001_
Culture01_2026_5	Culture01_2026	6167	7027	503732028	RIO-like kinase [Nitrosomonas sp. Is79A3]_x0001_
Culture01_2026_6	Culture01_2026	7328	7738	497313312	hypothetical protein [Pseudanabaena biceps]_x0001_
Culture01_222_1	Culture01_222	205	2661	503731217	haloacid dehalogenase [Nitrosomonas sp. Is79A3]_x0001_
Culture01_222_2	Culture01_222	2719	3138	503730811	biopolymer transporter ExbD [Nitrosomonas sp. Is79A3]_x0001_
Culture01_222_3	Culture01_222	3138	3896	503730810	flagellar motor protein MotA [Nitrosomonas sp. Is79A3]_x0001_
Culture01_222_4	Culture01_222	3900	4601	503730809	biopolymer transporter TonB [Nitrosomonas sp. Is79A3]_x0001_
Culture01_222_5	Culture01_222	5053	5544	503412998	membrane protein [Nitrosomonas sp. AL212]_x0001_
Culture01_222_6	Culture01_222	5773	6642	503730807	diguanylate cyclase [Nitrosomonas sp. Is79A3]_x0001_
Culture01_222_7	Culture01_222	6821	9121	503413000	cell division protein FtsK [Nitrosomonas sp. AL212]_x0001_
Culture01_222_8	Culture01_222	9178	9804	503730805	membrane protein [Nitrosomonas sp. Is79A3]_x0001_
Culture01_222_9	Culture01_222	9797	11116	338804340	AAA ATPase central domain protein [Nitrosomonas sp. Is79A3]
Culture01_222_10	Culture01_222	11296	12603	503730803	seryl-tRNA synthetase [Nitrosomonas sp. Is79A3]_x0001_
Culture01_222_11	Culture01_222	12649	13332	503413004	hypothetical protein [Nitrosomonas sp. AL212]_x0001_
Culture01_222_12	Culture01_222	13381	14268	503730801	recombinase RdgC [Nitrosomonas sp. Is79A3]_x0001_
Culture01_222_13	Culture01_222	14315	14644	503413006	hypothetical protein [Nitrosomonas sp. AL212]_x0001_
Culture01_222_14	Culture01_222	14670	15695	499687619	cell division protein Fic [Desulfovibrio alaskensis]_x0001_
Culture01_222_17	Culture01_222	18124	18453	527023387	hypothetical protein [Desulfococcus multivorans]_x0001_
Culture01_222_18	Culture01_222	18598	20799	503730799	RNA-binding protein [Nitrosomonas sp. Is79A3]_x0001_
Culture01_222_20	Culture01_222	22037	22741	325531103	COQ9 domain protein [Nitrosomonas sp. AL212]
Culture01_222_21	Culture01_222	22745	23809	503412223	hypothetical protein [Nitrosomonas sp. AL212]_x0001_
Culture01_222_22	Culture01_222	24019	25821	338804329	Glutaminyl-tRNA synthetase [Nitrosomonas sp. Is79A3]
Culture01_222_23	Culture01_222	25962	26396	503413882	50S ribosomal protein L13 [Nitrosomonas sp. AL212]_x0001_
Culture01_222_24	Culture01_222	26402	26794	503413883	30S ribosomal protein S9 [Nitrosomonas sp. AL212]_x0001_
Culture01_222_25	Culture01_222	26901	27929	503730790	N-acetyl-gamma-glutamyl-phosphate reductase [Nitrosomonas sp. Is79A3]_x0001_
Culture01_222_26	Culture01_222	27994	28728	503730789	hypothetical protein [Nitrosomonas sp. Is79A3]_x0001_
Culture01_222_27	Culture01_222	28739	29200	325532873	protein of unknown function DUF583 [Nitrosomonas sp. AL212]
Culture01_222_28	Culture01_222	29238	29600	503730787	iron--sulfur cluster insertion protein ErpA [Nitrosomonas sp. Is79A3]_x0001_
Culture01_222_29	Culture01_222	29634	30707	338804322	Anhydro-N-acetylmuramic acid kinase [Nitrosomonas sp. Is79A3]
Culture01_222_30	Culture01_222	30833	32167	503730785	peptidase M23 [Nitrosomonas sp. Is79A3]_x0001_
Culture01_222_31	Culture01_222	32323	33525	503730784	tyrosyl-tRNA synthetase [Nitrosomonas sp. Is79A3]_x0001_
Culture01_222_32	Culture01_222	33798	35171	503413891	RNA helicase [Nitrosomonas sp. AL212]_x0001_
Culture01_222_34	Culture01_222	35488	35892	503731494	hypothetical protein [Nitrosomonas sp. Is79A3]_x0001_
Culture01_222_35	Culture01_222	35930	36394	498008678	hypothetical protein [Marinobacterium stanieri]
Culture01_222_36	Culture01_222	36483	37262	503730781	alkaline phytoceramidase [Nitrosomonas sp. Is79A3]_x0001_
Culture01_222_37	Culture01_222	37316	38665	503730780	DNA repair protein RadA [Nitrosomonas sp. Is79A3]_x0001_
Culture01_222_38	Culture01_222	38679	39227	503730779	dTDP-4-dehydrorhamnose 3,5-epimerase [Nitrosomonas sp. Is79A3]_x0001_
Culture01_222_39	Culture01_222	39250	40167	338804314	glucose-1-phosphate thymidylyltransferase [Nitrosomonas sp. Is79A3]
Culture01_222_40	Culture01_222	40367	42049	503730777	ABC transporter [Nitrosomonas sp. Is79A3]_x0001_
Culture01_222_41	Culture01_222	42176	44083	503730776	multidrug MFS transporter [Nitrosomonas sp. Is79A3]_x0001_
Culture01_222_42	Culture01_222	44085	45077	338804311	Glycosyl transferase, family 4, conserved region-containing protein [Nitrosomonas sp. Is79A3]
Culture01_2356_2	Culture01_2356	411	1634	503732306	7-keto-8-aminopelargonate synthetase [Nitrosomonas sp. Is79A3]_x0001_
Culture01_2356_3	Culture01_2356	1646	2602	503732307	UDP-glucose 4-epimerase [Nitrosomonas sp. Is79A3]_x0001_
Culture01_2356_4	Culture01_2356	2818	3879	503412877	phospho-2-dehydro-3-deoxyheptonate aldolase [Nitrosomonas sp. AL212]_x0001_
Culture01_2356_5	Culture01_2356	4013	5446	503731733	recombinase RecB [Nitrosomonas sp. Is79A3]_x0001_
Culture01_2356_6	Culture01_2356	5561	6688	752713659	phosphohydrolase [Nitrosomonas sp. Is79A3]
Culture01_2356_7	Culture01_2356	7087	8610	503731731	DNA polymerase III subunit gamma/tau [Nitrosomonas sp. Is79A3]_x0001_
Culture01_2356_8	Culture01_2356	8622	8948	503412873	hypothetical protein [Nitrosomonas sp. AL212]_x0001_
Culture01_2356_9	Culture01_2356	9343	14613	503731729	calcium-binding protein [Nitrosomonas sp. Is79A3]_x0001_
Culture01_2356_10	Culture01_2356	14730	15566	503412871	RNA pseudouridine synthase [Nitrosomonas sp. AL212]_x0001_
Culture01_2357_2	Culture01_2357	628	2661	503412136	cytochrome C [Nitrosomonas sp. AL212]_x0001_
Culture01_2357_3	Culture01_2357	2680	3420	338806390	Cobalamin synthase [Nitrosomonas sp. Is79A3]
Culture01_2357_4	Culture01_2357	3417	3926	338806389	Phosphoglycerate mutase [Nitrosomonas sp. Is79A3]
Culture01_2357_5	Culture01_2357	4042	5106	503732779	nicotinate-nucleotide--dimethylbenzimidazole phosphoribosyltransferase [Nitrosomonas sp. Is79A3]_x0001_
Culture01_2357_6	Culture01_2357	5103	5633	503732778	adenosylcobinamide kinase [Nitrosomonas sp. Is79A3]_x0001_
Culture01_2357_7	Culture01_2357	5630	7123	503732777	cobyric acid synthase [Nitrosomonas sp. Is79A3]_x0001_
Culture01_2357_8	Culture01_2357	7129	7782	503732663	cob(II)yrinic acid a,c-diamide reductase [Nitrosomonas sp. Is79A3]_x0001_
Culture01_2357_9	Culture01_2357	7787	8392	503732776	cob(I)alamin adenolsyltransferase/cobinamide ATP-dependent adenolsyltransferase [Nitrosomonas sp. Is79A3]_x0001_
Culture01_2357_10	Culture01_2357	8397	8978	503732775	cobalamin transporter [Nitrosomonas sp. Is79A3]_x0001_
Culture01_2357_11	Culture01_2357	8992	10839	503732774	ligand-gated channel protein [Nitrosomonas sp. Is79A3]_x0001_
Culture01_2357_12	Culture01_2357	11315	12214	503730221	DevB family ABC exporter membrane fusion protein [Nitrosomonas sp. Is79A3]_x0001_
Culture01_2357_13	Culture01_2357	12211	13380	503730220	DevC protein [Nitrosomonas sp. Is79A3]_x0001_
Culture01_2357_14	Culture01_2357	13380	14057	503730219	ABC transporter [Nitrosomonas sp. Is79A3]_x0001_
Culture01_2357_15	Culture01_2357	14100	15212	503732773	transglutaminase [Nitrosomonas sp. Is79A3]_x0001_
Culture01_2357_16	Culture01_2357	15297	15983	503732772	carboxylesterase [Nitrosomonas sp. Is79A3]_x0001_
Culture01_2407_1	Culture01_2407	1	210	503413474	ammonia monooxygenase [Nitrosomonas sp. AL212]_x0001_
Culture01_2407_2	Culture01_2407	462	1139	338804836	two component transcriptional regulator, LuxR family [Nitrosomonas sp. Is79A3]
Culture01_2407_3	Culture01_2407	1148	2665	503413893	PAS/PAC sensor signal transduction histidine kinase [Nitrosomonas sp. AL212]_x0001_
Culture01_2407_5	Culture01_2407	3304	3903	503731289	hypothetical protein [Nitrosomonas sp. Is79A3]_x0001_
Culture01_2407_6	Culture01_2407	4067	5899	503731803	diguanylate cyclase [Nitrosomonas sp. Is79A3]_x0001_
Culture01_2407_7	Culture01_2407	6160	7314	493841181	cation transporter [Thiorhodospira sibirica]_x0001_
Culture01_2407_8	Culture01_2407	7317	9800	338804747	peptidase S16 lon domain-containing protein [Nitrosomonas sp. Is79A3]
Culture01_2407_9	Culture01_2407	10036	10623	635739014	hypothetical protein AF42_00122 [Citrobacter freundii MGH 56]
Culture01_2407_10	Culture01_2407	10768	11469	503731337	ribonuclease T2 [Nitrosomonas sp. Is79A3]_x0001_
Culture01_2407_11	Culture01_2407	11648	15241	186469435	metallophosphoesterase [Nostoc punctiforme PCC 73102]
Culture01_2407_13	Culture01_2407	15514	16131	752715308	peptidase S24 [Nitrosomonas sp. AL212]
Culture01_2407_16	Culture01_2407	17549	18943	506335626	MULTISPECIES: hypothetical protein [Dickeya]_x0001_
Culture01_2407_17	Culture01_2407	18940	19470	671638619	hypothetical protein [Ferrovum myxofaciens]
Culture01_2407_18	Culture01_2407	19474	20172	325531443	RNA ligase domain, REL/Rln2 [Nitrosomonas sp. AL212]
Culture01_2407_19	Culture01_2407	20219	21298	503732224	tRNA (5-methylaminomethyl-2-thiouridylate)-methyltransferase [Nitrosomonas sp. Is79A3]_x0001_
Culture01_2407_20	Culture01_2407	21303	21740	503732225	NUDIX hydrolase [Nitrosomonas sp. Is79A3]_x0001_
Culture01_2407_21	Culture01_2407	21891	23690	338805801	integral membrane sensor hybrid histidine kinase [Nitrosomonas sp. Is79A3]
Culture01_2410_1	Culture01_2410	94	336	752709520	DNA-binding protein [Nitrosomonas europaea]
Culture01_2410_2	Culture01_2410	395	880	503413746	3-demethylubiquinone-9 3-methyltransferase [Nitrosomonas sp. AL212]_x0001_
Culture01_2410_3	Culture01_2410	1144	1530	503413748	hypothetical protein [Nitrosomonas sp. AL212]_x0001_
Culture01_2410_5	Culture01_2410	2209	3789	503413750	heme ABC transporter ATP-binding protein [Nitrosomonas sp. AL212]_x0001_
Culture01_2410_6	Culture01_2410	4051	4371	503584765	hypothetical protein [Methylomonas methanica]_x0001_
Culture01_2410_7	Culture01_2410	4425	4802	738322461	hypothetical protein [Methylomonas denitrificans]_x0001_
Culture01_2410_8	Culture01_2410	5027	5656	503731538	pruvate-binding protein [Nitrosomonas sp. Is79A3]_x0001_
Culture01_2410_10	Culture01_2410	6995	7849	655038996	hypothetical protein [Thiothrix lacustris]
Culture01_2410_11	Culture01_2410	7936	9975	503412268	peptidase M1 [Nitrosomonas sp. AL212]_x0001_
Culture01_2410_12	Culture01_2410	9996	11225	503732496	signal protein PDZ [Nitrosomonas sp. Is79A3]_x0001_
Culture01_2410_13	Culture01_2410	11267	15250	503732497	phosphoribosylformylglycinamidine synthase [Nitrosomonas sp. Is79A3]_x0001_
Culture01_2410_14	Culture01_2410	15264	16886	503732498	sugar kinase [Nitrosomonas sp. Is79A3]_x0001_
Culture01_2410_15	Culture01_2410	16878	17336	497728295	hypothetical protein [Gemmata obscuriglobus]
Culture01_2410_16	Culture01_2410	17448	17855	503413136	hypothetical protein [Nitrosomonas sp. AL212]_x0001_
Culture01_2410_17	Culture01_2410	17865	18434	503732768	hypothetical protein [Nitrosomonas sp. Is79A3]_x0001_
Culture01_2410_18	Culture01_2410	18566	19798	503413137	hisitidine kinase [Nitrosomonas sp. AL212]_x0001_
Culture01_2410_19	Culture01_2410	19805	23563	503732770	histidine kinase [Nitrosomonas sp. Is79A3]_x0001_
Culture01_2522_1	Culture01_2522	235	630	503730576	pilus response regulator PilG [Nitrosomonas sp. Is79A3]_x0001_
Culture01_2522_2	Culture01_2522	689	2146	503730575	potassium transporter Trk [Nitrosomonas sp. Is79A3]_x0001_
Culture01_2522_3	Culture01_2522	2158	3609	503730574	potassium transporter peripheral membrane protein [Nitrosomonas sp. Is79A3]_x0001_
Culture01_2522_4	Culture01_2522	3619	4407	503730573	inositol monophosphatase [Nitrosomonas sp. Is79A3]_x0001_
Culture01_2522_5	Culture01_2522	4410	4967	503730572	alkyl hydroperoxide reductase [Nitrosomonas sp. Is79A3]_x0001_
Culture01_2522_6	Culture01_2522	5129	5875	503730571	16S rRNA methyltransferase [Nitrosomonas sp. Is79A3]_x0001_
Culture01_2522_7	Culture01_2522	5917	7257	503730570	N-acetylglutamate synthase [Nitrosomonas sp. Is79A3]_x0001_
Culture01_2522_8	Culture01_2522	7367	7645	503413721	iron transporter [Nitrosomonas sp. AL212]_x0001_
Culture01_2522_9	Culture01_2522	7670	8317	503024770	S-adenosylmethionine-binding protein [Desulfarculus baarsii]_x0001_
Culture01_2522_10	Culture01_2522	8320	8910	502886946	restriction endonuclease BglII [Thiomonas intermedia]_x0001_
Culture01_2522_11	Culture01_2522	9083	10147	503411555	fructose-bisphosphate aldolase [Nitrosomonas sp. AL212]_x0001_
Culture01_2522_12	Culture01_2522	10275	11726	503411556	hypothetical protein [Nitrosomonas sp. AL212]_x0001_
Culture01_2522_13	Culture01_2522	11742	12920	503730564	phosphoglycerate kinase [Nitrosomonas sp. Is79A3]_x0001_
Culture01_2522_14	Culture01_2522	13058	14056	503730563	glyceraldehyde-3-phosphate dehydrogenase [Nitrosomonas sp. Is79A3]_x0001_
Culture01_2522_15	Culture01_2522	14124	16139	503730562	transketolase [Nitrosomonas sp. Is79A3]_x0001_
Culture01_2522_16	Culture01_2522	16318	17580	503730561	Fis family transcriptional regulator [Nitrosomonas sp. Is79A3]_x0001_
Culture01_2522_17	Culture01_2522	17714	19915	503730560	histidine kinase [Nitrosomonas sp. Is79A3]_x0001_
Culture01_2522_18	Culture01_2522	19915	20544	503730559	hypothetical protein [Nitrosomonas sp. Is79A3]_x0001_
Culture01_2522_19	Culture01_2522	20522	21805	503730558	16S rRNA methyltransferase [Nitrosomonas sp. Is79A3]_x0001_
Culture01_2522_20	Culture01_2522	21798	22727	503730557	methionyl-tRNA formyltransferase [Nitrosomonas sp. Is79A3]_x0001_
Culture01_2522_21	Culture01_2522	22874	23377	338804090	Peptide deformylase [Nitrosomonas sp. Is79A3]
Culture01_2522_22	Culture01_2522	23474	24511	503730555	peptidoglycan-binding protein LysM [Nitrosomonas sp. Is79A3]_x0001_
Culture01_2522_23	Culture01_2522	24529	25629	503730554	DNA-binding protein [Nitrosomonas sp. Is79A3]_x0001_
Culture01_2522_24	Culture01_2522	25779	26150	338804087	Protein smg [Nitrosomonas sp. Is79A3]
Culture01_2522_25	Culture01_2522	26324	28840	503730552	DNA topoisomerase III [Nitrosomonas sp. Is79A3]_x0001_
Culture01_2522_26	Culture01_2522	28976	29224	503730551	hypothetical protein [Nitrosomonas sp. Is79A3]_x0001_
Culture01_2522_27	Culture01_2522	29434	30756	503414064	3-phosphoshikimate 1-carboxyvinyltransferase [Nitrosomonas sp. AL212]_x0001_
Culture01_2522_28	Culture01_2522	30797	31477	503730549	cytidylate kinase [Nitrosomonas sp. Is79A3]_x0001_
Culture01_2522_29	Culture01_2522	31613	33325	503730548	30S ribosomal protein S1 [Nitrosomonas sp. Is79A3]_x0001_
Culture01_2522_30	Culture01_2522	33335	33625	503730547	integration host factor subunit beta [Nitrosomonas sp. Is79A3]_x0001_
Culture01_2522_32	Culture01_2522	33997	34695	503730545	orotidine 5'-phosphate decarboxylase [Nitrosomonas sp. Is79A3]_x0001_
Culture01_2522_33	Culture01_2522	34771	36306	503730544	methyltransferase [Nitrosomonas sp. Is79A3]_x0001_
Culture01_2522_34	Culture01_2522	36633	39023	503730543	Hemolysin-type calcium-binding protein [Nitrosomonas sp. Is79A3]_x0001_
Culture01_2522_35	Culture01_2522	39615	40373	338804076	ABC-2 type transporter [Nitrosomonas sp. Is79A3]
Culture01_2522_36	Culture01_2522	40363	41649	503414072	teichoic acid ABC transporter ATPase [Nitrosomonas sp. AL212]_x0001_
Culture01_2522_37	Culture01_2522	41633	43453	503730540	methyltransferase type 11 [Nitrosomonas sp. Is79A3]_x0001_
Culture01_2522_38	Culture01_2522	43511	44680	325533068	glycosyl transferase group 1 [Nitrosomonas sp. AL212]
Culture01_2522_39	Culture01_2522	44646	45425	503414075	LmbE family protein [Nitrosomonas sp. AL212]_x0001_
Culture01_2522_40	Culture01_2522	45497	46408	736407753	hypothetical protein, partial [Candidatus Contendobacter odensis]
Culture01_2522_41	Culture01_2522	46471	47532	644582281	glycosyl transferase family 2 [Paenibacillus sabinae]_x0001_
Culture01_2522_43	Culture01_2522	49515	50525	749957759	hypothetical protein, partial [Candidatus Magnetobacterium casensis]
Culture01_2522_46	Culture01_2522	52877	53800	503730536	rhamnosyltransferase [Nitrosomonas sp. Is79A3]_x0001_
Culture01_2522_47	Culture01_2522	53804	54721	752713343	glycosyl transferase family 2 [Nitrosomonas sp. Is79A3]
Culture01_2522_48	Culture01_2522	54714	55604	503730534	epimerase [Nitrosomonas sp. Is79A3]_x0001_
Culture01_2522_49	Culture01_2522	55682	57469	503730533	peptidase [Nitrosomonas sp. Is79A3]_x0001_
Culture01_2522_50	Culture01_2522	57530	58885	503730532	hemolysin D [Nitrosomonas sp. Is79A3]_x0001_
Culture01_2522_51	Culture01_2522	58891	60225	503730531	channel protein TolC [Nitrosomonas sp. Is79A3]_x0001_
Culture01_2522_52	Culture01_2522	60262	60735	503730529	hypothetical protein [Nitrosomonas sp. Is79A3]_x0001_
Culture01_2522_53	Culture01_2522	60960	61598	589599324	hypothetical protein AW07_03743 [Candidatus Accumulibacter sp. SK-11]
Culture01_2522_56	Culture01_2522	62992	64515	503732894	hypothetical protein [Nitrosomonas sp. Is79A3]_x0001_
Culture01_2522_57	Culture01_2522	64601	65680	503732895	glucokinase [Nitrosomonas sp. Is79A3]_x0001_
Culture01_2522_58	Culture01_2522	65778	68333	503412626	alpha-glucan phosphorylase [Nitrosomonas sp. AL212]_x0001_
Culture01_2522_59	Culture01_2522	68384	68764	503412625	glyoxalase [Nitrosomonas sp. AL212]_x0001_
Culture01_2522_60	Culture01_2522	68807	69700	503732499	fructokinase [Nitrosomonas sp. Is79A3]_x0001_
Culture01_2522_62	Culture01_2522	70404	71600	557411567	hypothetical protein [uncultured Thiohalocapsa sp. PB-PSB1]_x0001_
Culture01_2522_64	Culture01_2522	72233	74461	752713982	glycogen branching protein [Nitrosomonas sp. Is79A3]
Culture01_2522_65	Culture01_2522	74579	75901	503413850	glucose-1-phosphate adenylyltransferase [Nitrosomonas sp. AL212]_x0001_
Culture01_2522_66	Culture01_2522	75971	77677	503732918	glycoside hydrolase [Nitrosomonas sp. Is79A3]_x0001_
Culture01_2522_67	Culture01_2522	77764	79776	503732919	glycosyl hydrolase [Nitrosomonas sp. Is79A3]_x0001_
Culture01_2522_68	Culture01_2522	79829	81466	503732920	glucose-6-phosphate isomerase [Nitrosomonas sp. Is79A3]_x0001_
Culture01_2522_69	Culture01_2522	81476	82957	503732921	glycogen synthase [Nitrosomonas sp. Is79A3]_x0001_
Culture01_2522_70	Culture01_2522	83225	85033	503732931	cytochrome C [Nitrosomonas sp. Is79A3]_x0001_
Culture01_2522_71	Culture01_2522	85055	85489	503732933	3-demethylubiquinone-9 3-methyltransferase [Nitrosomonas sp. Is79A3]_x0001_
Culture01_2522_73	Culture01_2522	85760	86191	523669466	MULTISPECIES: hypothetical protein [Pseudomonas]_x0001_
Culture01_2522_74	Culture01_2522	86425	89130	499243884	helicase [Geobacter sulfurreducens]_x0001_
Culture01_2522_75	Culture01_2522	89135	89947	503732939	hypothetical protein [Nitrosomonas sp. Is79A3]_x0001_
Culture01_2524_1	Culture01_2524	471	1892	503730229	transporter [Nitrosomonas sp. Is79A3]_x0001_
Culture01_2524_2	Culture01_2524	2058	3305	503730228	RND transporter [Nitrosomonas sp. Is79A3]_x0001_
Culture01_2524_3	Culture01_2524	3302	6514	503730227	transporter [Nitrosomonas sp. Is79A3]_x0001_
Culture01_2524_4	Culture01_2524	6511	7659	503414211	methylase [Nitrosomonas sp. AL212]_x0001_
Culture01_2524_5	Culture01_2524	7685	8014	503414212	nucleotide pyrophosphohydrolase [Nitrosomonas sp. AL212]_x0001_
Culture01_2524_6	Culture01_2524	8196	8618	499425166	nucleoside diphosphate kinase regulator [Nitrosomonas europaea]_x0001_
Culture01_2524_7	Culture01_2524	9075	9524	345469523	conserved hypothetical protein [Arcobacter butzleri ED-1]
Culture01_2524_10	Culture01_2524	10235	11035	763416915	leucyl-tRNA synthetase [Pseudomonas fluorescens]
Culture01_2524_11	Culture01_2524	11164	11571	671590863	nucleotidyltransferase [Rheinheimera texasensis]
Culture01_2524_13	Culture01_2524	12060	13958	503414199	tRNA uridine 5-carboxymethylaminomethyl modification protein [Nitrosomonas sp. AL212]_x0001_
Culture01_2524_14	Culture01_2524	13955	14599	503730232	16S rRNA methyltransferase [Nitrosomonas sp. Is79A3]_x0001_
Culture01_2524_15	Culture01_2524	14630	15397	338803764	Cobyrinic acid ac-diamide synthase [Nitrosomonas sp. Is79A3]
Culture01_2524_16	Culture01_2524	15419	16258	503730234	chromosome partitioning protein ParB [Nitrosomonas sp. Is79A3]_x0001_
Culture01_2524_18	Culture01_2524	16477	17445	503730236	ADP-ribosylation/Crystallin J1 [Nitrosomonas sp. Is79A3]_x0001_
Culture01_2524_19	Culture01_2524	17691	19205	575424985	hypothetical protein ETSY2_05595 [Candidatus Entotheonella sp. TSY2]
Culture01_2524_20	Culture01_2524	19202	22960	575422311	hypothetical protein ETSY2_18270, partial [Candidatus Entotheonella sp. TSY2]
Culture01_2524_21	Culture01_2524	23344	24294	503730237	HpcH/HpaI aldolase [Nitrosomonas sp. Is79A3]_x0001_
Culture01_2524_22	Culture01_2524	24390	25568	503411772	malate--CoA ligase subunit beta [Nitrosomonas sp. AL212]_x0001_
Culture01_2524_23	Culture01_2524	25578	26465	503411773	succinyl-CoA synthetase subunit alpha [Nitrosomonas sp. AL212]_x0001_
Culture01_2524_25	Culture01_2524	27143	27367	503411775	hypothetical protein [Nitrosomonas sp. AL212]_x0001_
Culture01_2524_26	Culture01_2524	27546	28076	503411775	hypothetical protein [Nitrosomonas sp. AL212]_x0001_
Culture01_2524_27	Culture01_2524	28240	28857	503730240	membrane protein [Nitrosomonas sp. Is79A3]_x0001_
Culture01_2524_28	Culture01_2524	28876	29409	338803772	CinA domain protein [Nitrosomonas sp. Is79A3]
Culture01_2524_29	Culture01_2524	29577	30095	503730243	hypothetical protein [Nitrosomonas sp. Is79A3]_x0001_
Culture01_2524_30	Culture01_2524	30125	30922	503730244	lysophospholipase [Nitrosomonas sp. Is79A3]_x0001_
Culture01_2524_31	Culture01_2524	30949	31467	338803776	Protein of unknown function DUF2141 [Nitrosomonas sp. Is79A3]
Culture01_2524_32	Culture01_2524	31531	34746	503733353	hypothetical protein [Nitrosomonas sp. Is79A3]_x0001_
Culture01_2524_33	Culture01_2524	35057	35521	503733354	peptidylprolyl isomerase [Nitrosomonas sp. Is79A3]_x0001_
Culture01_2524_34	Culture01_2524	35819	36280	503733355	hypothetical protein [Nitrosomonas sp. Is79A3]_x0001_
Culture01_2524_35	Culture01_2524	36571	38088	338806984	methyl-accepting chemotaxis sensory transducer with Pas/Pac sensor [Nitrosomonas sp. Is79A3]
Culture01_2524_36	Culture01_2524	38362	38721	338806986	hypothetical protein Nit79A3_3507 [Nitrosomonas sp. Is79A3]
Culture01_2524_37	Culture01_2524	38765	40240	503733360	hypothetical protein [Nitrosomonas sp. Is79A3]_x0001_
Culture01_2524_38	Culture01_2524	40446	41468	503733362	teicoplanin resistance protein VanZ [Nitrosomonas sp. Is79A3]_x0001_
Culture01_2524_39	Culture01_2524	41773	42297	503733363	DNA glycosylase [Nitrosomonas sp. Is79A3]_x0001_
Culture01_2524_40	Culture01_2524	42301	42987	338806991	2,3-bisphosphoglycerate-dependent phosphoglycerate mutase [Nitrosomonas sp. Is79A3]
Culture01_2524_41	Culture01_2524	43038	44126	325532948	fatty acid desaturase [Nitrosomonas sp. AL212]
Culture01_2524_42	Culture01_2524	44123	44578	338806993	hypothetical protein Nit79A3_3514 [Nitrosomonas sp. Is79A3]
Culture01_2524_43	Culture01_2524	44585	45334	325532946	Nucleotidyl transferase [Nitrosomonas sp. AL212]
Culture01_2524_44	Culture01_2524	45407	46564	503413957	cysteine desulfurase [Nitrosomonas sp. AL212]_x0001_
Culture01_2524_45	Culture01_2524	47193	48080	501579922	hypothetical protein [Thauera sp. MZ1T]_x0001_
Culture01_2524_46	Culture01_2524	48241	48933	338807005	HhH-GPD family protein [Nitrosomonas sp. Is79A3]
Culture01_2524_47	Culture01_2524	49172	49618	503733379	cell division protein MraZ [Nitrosomonas sp. Is79A3]_x0001_
Culture01_2524_48	Culture01_2524	49641	50579	503733380	16S rRNA methyltransferase [Nitrosomonas sp. Is79A3]_x0001_
Culture01_2524_49	Culture01_2524	50584	50886	503411602	cell division protein FtsL [Nitrosomonas sp. AL212]_x0001_
Culture01_2524_50	Culture01_2524	50883	52607	503733382	cell division protein [Nitrosomonas sp. Is79A3]_x0001_
Culture01_2524_51	Culture01_2524	52613	54160	503733383	UDP-N-acetylmuramoylalanyl-D-glutamate--2,6-diaminopimelate ligase [Nitrosomonas sp. Is79A3]_x0001_
Culture01_2524_52	Culture01_2524	54157	55557	503733384	UDP-N-acetylmuramoyl-tripeptide--D-alanyl-D-alanine ligase [Nitrosomonas sp. Is79A3]_x0001_
Culture01_2524_53	Culture01_2524	55548	56633	503733385	phospho-N-acetylmuramoyl-pentapeptide-transferase [Nitrosomonas sp. Is79A3]_x0001_
Culture01_2524_54	Culture01_2524	56630	58045	338807013	UDP-N-acetylmuramoylalanine--D-glutamate ligase [Nitrosomonas sp. Is79A3]
Culture01_2524_55	Culture01_2524	58049	59209	503733387	cell division protein FtsW [Nitrosomonas sp. Is79A3]_x0001_
Culture01_2524_56	Culture01_2524	59206	60297	503733388	UDP-N-acetylglucosamine--N-acetylmuramyl-(pentapeptide) pyrophosphoryl-UDP N-acetylglucosamine transferase [Nitrosomonas sp. Is79A3]_x0001_
Culture01_2524_57	Culture01_2524	60287	61714	503733389	UDP-N-acetylmuramate--alanine ligase [Nitrosomonas sp. Is79A3]_x0001_
Culture01_2524_58	Culture01_2524	61727	62716	338807017	UDP-N-acetylenolpyruvoylglucosamine reductase [Nitrosomonas sp. Is79A3]
Culture01_2524_59	Culture01_2524	62716	63633	503733391	D-alanine--D-alanine ligase [Nitrosomonas sp. Is79A3]_x0001_
Culture01_2524_60	Culture01_2524	63623	64399	503733392	cell division protein FtsQ [Nitrosomonas sp. Is79A3]_x0001_
Culture01_2524_61	Culture01_2524	64420	65658	503733393	cell division protein FtsA [Nitrosomonas sp. Is79A3]_x0001_
Culture01_2524_62	Culture01_2524	65726	66883	503411615	peptidase M23 [Nitrosomonas sp. AL212]_x0001_
Culture01_2524_63	Culture01_2524	67454	67768	503414096	plasmid stabilization system [Nitrosomonas sp. AL212]_x0001_
Culture01_2524_64	Culture01_2524	67768	68019	503414097	antitoxin [Nitrosomonas sp. AL212]_x0001_
Culture01_2524_65	Culture01_2524	68294	70759	686275459	hypothetical protein [Vibrio parahaemolyticus]_x0001_
Culture01_2524_67	Culture01_2524	71999	73075	297259070	replication initiation factor [Methylotenera versatilis 301]
Culture01_2524_69	Culture01_2524	73545	74558	325533106	integrase family protein [Nitrosomonas sp. AL212]
Culture01_2524_70	Culture01_2524	74677	76950	338803920	RNA polymerase, sigma 70 subunit, RpoD [Nitrosomonas sp. Is79A3]
Culture01_2524_71	Culture01_2524	77039	78838	503730390	DNA primase [Nitrosomonas sp. Is79A3]_x0001_
Culture01_2524_72	Culture01_2524	78934	79344	503730391	aspartyl-tRNA amidotransferase subunit B [Nitrosomonas sp. Is79A3]_x0001_
Culture01_2524_75	Culture01_2524	80082	82157	499425419	carbon starvation protein A [Nitrosomonas europaea]_x0001_
Culture01_2524_76	Culture01_2524	82532	83449	503730467	GTPase RsgA [Nitrosomonas sp. Is79A3]_x0001_
Culture01_2524_77	Culture01_2524	83446	83787	503730466	pterin-4-alpha-carbinolamine dehydratase [Nitrosomonas sp. Is79A3]_x0001_
Culture01_2524_78	Culture01_2524	83784	85040	503730465	peptidase M48 [Nitrosomonas sp. Is79A3]_x0001_
Culture01_2524_79	Culture01_2524	85194	85739	752712932	oligoribonuclease [Nitrosomonas sp. Is79A3]
Culture01_2524_80	Culture01_2524	85861	86250	503730463	calcium-binding protein [Nitrosomonas sp. Is79A3]_x0001_
Culture01_2524_81	Culture01_2524	86367	87767	503730462	peptidase M16 [Nitrosomonas sp. Is79A3]_x0001_
Culture01_2524_82	Culture01_2524	87851	88894	503730461	cell division protein FtsY [Nitrosomonas sp. Is79A3]_x0001_
Culture01_2524_83	Culture01_2524	88906	89559	503730460	cell division protein FtsE [Nitrosomonas sp. Is79A3]_x0001_
Culture01_2524_84	Culture01_2524	89556	90467	503730459	hypothetical protein [Nitrosomonas sp. Is79A3]_x0001_
Culture01_2524_85	Culture01_2524	90587	91432	503730458	RNA polymerase sigma 70 [Nitrosomonas sp. Is79A3]_x0001_
Culture01_2530_1	Culture01_2530	984	2153	503730344	ubiquinone biosynthesis hydroxylase [Nitrosomonas sp. Is79A3]_x0001_
Culture01_2530_2	Culture01_2530	2181	2903	338803876	Disulfide bond isomerase, DsbC/G [Nitrosomonas sp. Is79A3]
Culture01_2530_3	Culture01_2530	2962	4164	503730347	murein transglycosylase [Nitrosomonas sp. Is79A3]_x0001_
Culture01_2530_4	Culture01_2530	4408	5154	503730348	metal-binding protein [Nitrosomonas sp. Is79A3]_x0001_
Culture01_2530_5	Culture01_2530	5237	6376	503411969	2-alkenal reductase [Nitrosomonas sp. AL212]_x0001_
Culture01_2530_6	Culture01_2530	6416	8068	503730350	membrane protein [Nitrosomonas sp. Is79A3]_x0001_
Culture01_2530_7	Culture01_2530	8271	8558	503730351	competence protein ComE [Nitrosomonas sp. Is79A3]_x0001_
Culture01_2530_8	Culture01_2530	8690	9577	325530842	cysteine synthase [Nitrosomonas sp. AL212]
Culture01_2530_9	Culture01_2530	9604	10038	503730353	4-hydroxybenzoyl-CoA thioesterase [Nitrosomonas sp. Is79A3]_x0001_
Culture01_2530_10	Culture01_2530	10035	10715	503730354	protein tolQ [Nitrosomonas sp. Is79A3]_x0001_
Culture01_2530_11	Culture01_2530	10735	11148	503730355	biopolymer transporter ExbD [Nitrosomonas sp. Is79A3]_x0001_
Culture01_2530_12	Culture01_2530	11159	12256	503730356	cell envelope protein TolA [Nitrosomonas sp. Is79A3]_x0001_
Culture01_2530_13	Culture01_2530	12305	13603	338803888	Protein tolB [Nitrosomonas sp. Is79A3]
Culture01_2530_14	Culture01_2530	13635	14159	503730358	peptidoglycan-binding protein [Nitrosomonas sp. Is79A3]_x0001_
Culture01_2530_15	Culture01_2530	14162	15064	503730359	tol-pal system protein YbgF [Nitrosomonas sp. Is79A3]_x0001_
Culture01_2530_16	Culture01_2530	15156	15815	325530834	Radical SAM domain protein [Nitrosomonas sp. AL212]
Culture01_2530_17	Culture01_2530	15812	16486	503730361	7-cyano-7-deazaguanine synthase [Nitrosomonas sp. Is79A3]_x0001_
Culture01_2530_18	Culture01_2530	16527	16874	503411956	hypothetical protein [Nitrosomonas sp. AL212]_x0001_
Culture01_2530_19	Culture01_2530	16994	17767	325530831	TraT complement resistance family protein [Nitrosomonas sp. AL212]
Culture01_2530_20	Culture01_2530	17862	18212	503411954	hypothetical protein [Nitrosomonas sp. AL212]_x0001_
Culture01_2530_21	Culture01_2530	18535	18900	325530640	dihydroneopterin aldolase [Nitrosomonas sp. AL212]
Culture01_2530_22	Culture01_2530	19007	19621	503730469	glycerol-3-phosphate acyltransferase [Nitrosomonas sp. Is79A3]_x0001_
Culture01_2530_23	Culture01_2530	19618	20652	503411769	tRNA threonylcarbamoyladenosine modification protein TsaD [Nitrosomonas sp. AL212]_x0001_
Culture01_2530_25	Culture01_2530	21076	21570	503730472	hypothetical protein [Nitrosomonas sp. Is79A3]_x0001_
Culture01_2530_26	Culture01_2530	21578	22414	503414191	dehydrogenase [Nitrosomonas sp. AL212]_x0001_
Culture01_2530_27	Culture01_2530	22680	23045	503730474	hypothetical protein [Nitrosomonas sp. Is79A3]_x0001_
Culture01_2530_28	Culture01_2530	23144	23665	503730475	hypothetical protein [Nitrosomonas sp. Is79A3]_x0001_
Culture01_2530_30	Culture01_2530	24188	25366	503730476	3-ketoacyl-CoA thiolase [Nitrosomonas sp. Is79A3]_x0001_
Culture01_2530_31	Culture01_2530	25485	25859	503730477	ATP synthase I [Nitrosomonas sp. Is79A3]_x0001_
Culture01_2530_32	Culture01_2530	25979	26698	503730478	F0F1 ATP synthase subunit A [Nitrosomonas sp. Is79A3]_x0001_
Culture01_2530_33	Culture01_2530	26758	27030	503411857	F0F1 ATP synthase subunit C [Nitrosomonas sp. AL212]_x0001_
Culture01_2530_34	Culture01_2530	27071	27544	655012203	ATP synthase subunit B [Nitrosomonas cryotolerans]
Culture01_2530_35	Culture01_2530	27544	28080	503730481	F0F1 ATP synthase subunit delta [Nitrosomonas sp. Is79A3]_x0001_
Culture01_2530_36	Culture01_2530	28093	29634	503411860	F0F1 ATP synthase subunit alpha [Nitrosomonas sp. AL212]_x0001_
Culture01_2530_37	Culture01_2530	29639	30523	503730483	F0F1 ATP synthase subunit gamma [Nitrosomonas sp. Is79A3]_x0001_
Culture01_2530_38	Culture01_2530	30557	31936	503730484	F0F1 ATP synthase subunit beta [Nitrosomonas sp. Is79A3]_x0001_
Culture01_2530_39	Culture01_2530	31954	32376	503730485	F0F1 ATP synthase subunit epsilon [Nitrosomonas sp. Is79A3]_x0001_
Culture01_2530_40	Culture01_2530	32584	33909	503411864	glucosamine-1-phosphate N-acetyltransferase [Nitrosomonas sp. AL212]_x0001_
Culture01_2530_41	Culture01_2530	33963	35819	503411865	glucosamine--fructose-6-phosphate aminotransferase [Nitrosomonas sp. AL212]_x0001_
Culture01_2530_42	Culture01_2530	35972	36697	503730488	transcriptional regulator [Nitrosomonas sp. Is79A3]_x0001_
Culture01_2530_43	Culture01_2530	36751	37242	338804023	Crossover junction endodeoxyribonuclease ruvC [Nitrosomonas sp. Is79A3]
Culture01_2530_44	Culture01_2530	37239	37823	503730490	Holliday junction DNA helicase RuvA [Nitrosomonas sp. Is79A3]_x0001_
Culture01_2530_45	Culture01_2530	37846	38892	503730491	Holliday junction DNA helicase RuvB [Nitrosomonas sp. Is79A3]_x0001_
Culture01_2530_46	Culture01_2530	38922	39362	503411870	hypothetical protein [Nitrosomonas sp. AL212]_x0001_
Culture01_2530_47	Culture01_2530	39482	40153	503730493	hypothetical protein [Nitrosomonas sp. Is79A3]_x0001_
Culture01_2530_49	Culture01_2530	40865	41680	503730495	cytochrome C oxidase [Nitrosomonas sp. Is79A3]_x0001_
Culture01_2530_50	Culture01_2530	41697	43283	503730496	cytochrome oxidase subunit I [Nitrosomonas sp. Is79A3]_x0001_
Culture01_2530_51	Culture01_2530	43398	43946	503411876	cytochrome C oxidase assembly protein [Nitrosomonas sp. AL212]_x0001_
Culture01_2530_52	Culture01_2530	44204	45061	503411878	MFS transporter [Nitrosomonas sp. AL212]_x0001_
Culture01_2530_53	Culture01_2530	45281	46003	503411879	hypothetical protein [Nitrosomonas sp. AL212]_x0001_
Culture01_2530_54	Culture01_2530	45972	46553	503730502	membrane protein [Nitrosomonas sp. Is79A3]_x0001_
Culture01_2530_55	Culture01_2530	46631	47524	325530754	protoheme IX farnesyltransferase [Nitrosomonas sp. AL212]
Culture01_2530_56	Culture01_2530	47611	48987	503730504	dimethylmenaquinone methyltransferase [Nitrosomonas sp. Is79A3]_x0001_
Culture01_2530_57	Culture01_2530	49005	49583	503730505	transporter [Nitrosomonas sp. Is79A3]_x0001_
Culture01_2530_58	Culture01_2530	49678	50205	503730506	chemotaxis protein CheW [Nitrosomonas sp. Is79A3]_x0001_
Culture01_2530_59	Culture01_2530	50265	51152	503730507	acetylglutamate kinase [Nitrosomonas sp. Is79A3]_x0001_
Culture01_2530_60	Culture01_2530	51177	51902	503730508	RNA methyltransferase [Nitrosomonas sp. Is79A3]_x0001_
Culture01_2530_61	Culture01_2530	53192	55120	503730525	insertase [Nitrosomonas sp. Is79A3]_x0001_
Culture01_2530_62	Culture01_2530	55259	56551	503730524	tRNA modification GTPase TrmE [Nitrosomonas sp. Is79A3]_x0001_
Culture01_2530_63	Culture01_2530	56710	57372	647643965	hypothetical protein [Herminiimonas sp. CN]
Culture01_2530_64	Culture01_2530	57525	58439	503733199	LysR family transcriptional regulator [Nitrosomonas sp. Is79A3]_x0001_
Culture01_2530_67	Culture01_2530	59092	59397	503413907	nitrogen regulatory protein P-II [Nitrosomonas sp. AL212]_x0001_
Culture01_2530_68	Culture01_2530	59822	61195	517846235	hypothetical protein [Elioraea tepidiphila]
Culture01_2530_70	Culture01_2530	61738	62310	736173164	hypothetical protein [Herbaspirillum sp. RV1423]
Culture01_2530_72	Culture01_2530	63554	67189	325531242	multi-sensor signal transduction histidine kinase [Nitrosomonas sp. AL212]
Culture01_2530_73	Culture01_2530	67203	67628	752715041	chemotaxis protein CheY [Nitrosomonas sp. AL212]
Culture01_2530_74	Culture01_2530	67634	71017	499424790	diguanylate cyclase [Nitrosomonas europaea]_x0001_
Culture01_2530_75	Culture01_2530	71211	72755	501465799	tail protein [Cellvibrio japonicus]_x0001_
Culture01_2530_76	Culture01_2530	72832	73290	746353667	MULTISPECIES: phage tail protein [Pandoraea]_x0001_
Culture01_2530_77	Culture01_2530	73326	73796	736173178	phage tail protein [Herbaspirillum sp. RV1423]
Culture01_2530_79	Culture01_2530	73979	74686	748660426	peptidoglycan-binding protein [Cellvibrio mixtus]
Culture01_2530_80	Culture01_2530	74689	76479	736173191	type VI secretion protein VgrG [Herbaspirillum sp. RV1423]
Culture01_2530_81	Culture01_2530	76518	76817	648540396	type VI secretion protein [Lewinella persica]
Culture01_2530_82	Culture01_2530	76833	77255	501465806	hypothetical protein [Cellvibrio japonicus]_x0001_
Culture01_2530_84	Culture01_2530	81079	81900	736173209	hypothetical protein [Herbaspirillum sp. RV1423]
Culture01_2530_86	Culture01_2530	82185	85301	495154136	hypothetical protein, partial [Herbaspirillum sp. CF444]_x0001_
Culture01_2792_1	Culture01_2792	95	1105	501353172	hypothetical protein [Beijerinckia indica]_x0001_
Culture01_2792_2	Culture01_2792	1277	2095	503412758	hypothetical protein [Nitrosomonas sp. AL212]_x0001_
Culture01_2792_3	Culture01_2792	2120	3022	753206711	hypothetical protein [Nitrosospira sp. NpAV]_x0001_
Culture01_2792_4	Culture01_2792	3224	4441	503412846	3-oxoacyl-ACP synthase [Nitrosomonas sp. AL212]_x0001_
Culture01_2792_6	Culture01_2792	4768	5337	730404514	hypothetical protein [Pseudomonas aeruginosa]
Culture01_2792_8	Culture01_2792	5987	6367	503732433	twitching motility protein PilT [Nitrosomonas sp. Is79A3]_x0001_
Culture01_2792_9	Culture01_2792	6364	6630	752713215	AbrB family transcriptional regulator [Nitrosomonas sp. Is79A3]
Culture01_2792_11	Culture01_2792	7061	7384	726046670	transcriptional modulator [Candidatus Scalindua brodae]
Culture01_2792_12	Culture01_2792	7427	7873	754105413	polyketide cyclase [Collimonas fungivorans]
Culture01_2792_13	Culture01_2792	7940	9142	752713955	alpha/beta hydrolase [Nitrosomonas sp. Is79A3]
Culture01_2792_18	Culture01_2792	12133	12762	655128810	hypothetical protein [Desulfomicrobium escambiense]
Culture01_2792_19	Culture01_2792	12759	13541	746070291	peptidoglycan-binding protein [Flavihumibacter solisilvae]_x0001_
Culture01_2792_20	Culture01_2792	13788	14147	503413193	cupin [Nitrosomonas sp. AL212]_x0001_
Culture01_2792_21	Culture01_2792	14090	14506	503413192	arsenate reductase [Nitrosomonas sp. AL212]_x0001_
Culture01_2792_22	Culture01_2792	14679	17216	503732867	3-hydroxyacyl-CoA dehydrogenase [Nitrosomonas sp. Is79A3]_x0001_
Culture01_2792_23	Culture01_2792	17240	18439	503732866	acetyl-CoA acetyltransferase [Nitrosomonas sp. Is79A3]_x0001_
Culture01_2792_24	Culture01_2792	18808	20472	503732865	diguanylate cyclase [Nitrosomonas sp. Is79A3]_x0001_
Culture01_2792_25	Culture01_2792	20469	21896	503732864	signal transduction protein [Nitrosomonas sp. Is79A3]_x0001_
Culture01_2792_26	Culture01_2792	22226	23644	503732864	signal transduction protein [Nitrosomonas sp. Is79A3]_x0001_
Culture01_2792_27	Culture01_2792	23762	24238	503730759	thioesterase [Nitrosomonas sp. Is79A3]_x0001_
Culture01_2792_28	Culture01_2792	24503	24922	503730760	hypothetical protein [Nitrosomonas sp. Is79A3]_x0001_
Culture01_2792_29	Culture01_2792	25523	26914	338804298	hypothetical protein Nit79A3_0661 [Nitrosomonas sp. Is79A3]
Culture01_2802_2	Culture01_2802	632	1060	754953638	hypothetical protein, partial [Burkholderia terrae]
Culture01_2802_4	Culture01_2802	1530	2042	737231817	hypothetical protein, partial [Desulfobulbus elongatus]
Culture01_2802_7	Culture01_2802	4639	8124	503730948	DNA polymerase III subunit alpha [Nitrosomonas sp. Is79A3]_x0001_
Culture01_2802_8	Culture01_2802	8187	9554	503412736	protease [Nitrosomonas sp. AL212]_x0001_
Culture01_2802_9	Culture01_2802	9510	10583	325531633	alpha/beta hydrolase fold protein [Nitrosomonas sp. AL212]
Culture01_2802_10	Culture01_2802	10718	12457	338804489	methyl-accepting chemotaxis sensory transducer with Pas/Pac sensor [Nitrosomonas sp. Is79A3]
Culture01_2802_12	Culture01_2802	13024	14661	338804490	PAS/PAC sensor signal transduction histidine kinase [Nitrosomonas sp. Is79A3]
Culture01_2802_13	Culture01_2802	14674	15120	503730952	histidine kinase [Nitrosomonas sp. Is79A3]_x0001_
Culture01_2802_14	Culture01_2802	15128	16585	503730953	histidine kinase [Nitrosomonas sp. Is79A3]_x0001_
Culture01_2802_15	Culture01_2802	16578	17210	503730954	LuxR family transcriptional regulator [Nitrosomonas sp. Is79A3]_x0001_
Culture01_2802_16	Culture01_2802	17224	17859	503730955	esterase [Nitrosomonas sp. Is79A3]_x0001_
Culture01_2802_17	Culture01_2802	17896	18204	503730956	ferredoxin [Nitrosomonas sp. Is79A3]_x0001_
Culture01_2802_18	Culture01_2802	18240	19277	503730957	ABC transporter substrate-binding protein [Nitrosomonas sp. Is79A3]_x0001_
Culture01_2802_19	Culture01_2802	19349	20128	503730958	putrescine/spermidine ABC transporter permease [Nitrosomonas sp. Is79A3]_x0001_
Culture01_2802_20	Culture01_2802	20160	21056	503730959	ABC transporter permease [Nitrosomonas sp. Is79A3]_x0001_
Culture01_2802_21	Culture01_2802	21079	22164	503730960	spermidine/putrescine ABC transporter ATP-binding protein [Nitrosomonas sp. Is79A3]_x0001_
Culture01_2802_22	Culture01_2802	22257	23771	503412934	ubiquinone biosynthesis protein UbiB [Nitrosomonas sp. AL212]_x0001_
Culture01_2802_23	Culture01_2802	23877	24347	503730966	hypothetical protein [Nitrosomonas sp. Is79A3]_x0001_
Culture01_2802_24	Culture01_2802	24776	26215	503730972	glutamyl-tRNA amidotransferase subunit B [Nitrosomonas sp. Is79A3]_x0001_
Culture01_2802_25	Culture01_2802	26261	27709	503730973	glutamyl-tRNA amidotransferase subunit A [Nitrosomonas sp. Is79A3]_x0001_
Culture01_2802_26	Culture01_2802	27805	28092	503730974	glutamyl-tRNA amidotransferase subunit C [Nitrosomonas sp. Is79A3]_x0001_
Culture01_2802_27	Culture01_2802	28222	29280	503411642	rod shape-determining protein MreB [Nitrosomonas sp. AL212]_x0001_
Culture01_2802_28	Culture01_2802	29354	30244	503730976	rod shape-determining protein MreC [Nitrosomonas sp. Is79A3]_x0001_
Culture01_2802_29	Culture01_2802	30225	30779	503730977	rod shape-determining protein MreD [Nitrosomonas sp. Is79A3]_x0001_
Culture01_2802_30	Culture01_2802	30776	32689	503730978	penicillin-binding protein 2 [Nitrosomonas sp. Is79A3]_x0001_
Culture01_2802_31	Culture01_2802	32751	33851	503730979	cell wall shape-determining protein [Nitrosomonas sp. Is79A3]_x0001_
Culture01_2802_32	Culture01_2802	33848	34807	503730980	rare lipoprotein A [Nitrosomonas sp. Is79A3]_x0001_
Culture01_2802_33	Culture01_2802	35292	38618	338804300	diguanylate cyclase/phosphodiesterase with PAS/PAC sensor(s) [Nitrosomonas sp. Is79A3]
Culture01_2802_34	Culture01_2802	38653	39315	503730765	thiopurine S-methyltransferase [Nitrosomonas sp. Is79A3]_x0001_
Culture01_2802_35	Culture01_2802	39332	42934	503730767	urea carboxylase [Nitrosomonas sp. Is79A3]_x0001_
Culture01_2802_36	Culture01_2802	42962	43621	503411580	urea carboxylase [Nitrosomonas sp. AL212]_x0001_
Culture01_2802_37	Culture01_2802	43618	44343	503411581	urea carboxylase [Nitrosomonas sp. AL212]_x0001_
Culture01_2802_38	Culture01_2802	44357	45808	503730770	amino acid permease [Nitrosomonas sp. Is79A3]_x0001_
Culture01_2802_40	Culture01_2802	47684	48043	503730773	hypothetical protein [Nitrosomonas sp. Is79A3]_x0001_
Culture01_2802_41	Culture01_2802	48326	51559	490892999	membrane protein [Leptospira kirschneri]_x0001_
Culture01_2802_42	Culture01_2802	51579	54752	575421958	hypothetical protein ETSY2_19920, partial [Candidatus Entotheonella sp. TSY2]
Culture01_2802_43	Culture01_2802	55152	56369	503730774	alanine--glyoxylate aminotransferase [Nitrosomonas sp. Is79A3]_x0001_
Culture01_2885_1	Culture01_2885	206	1471	503732943	gamma-glutamyl phosphate reductase [Nitrosomonas sp. Is79A3]_x0001_
Culture01_2885_2	Culture01_2885	1531	3279	503732944	dihydrolipoamide dehydrogenase [Nitrosomonas sp. Is79A3]_x0001_
Culture01_2885_3	Culture01_2885	3360	3758	503732945	hypothetical protein [Nitrosomonas sp. Is79A3]_x0001_
Culture01_2885_4	Culture01_2885	3876	4637	338806570	protein of unknown function DUF785 [Nitrosomonas sp. Is79A3]
Culture01_2885_5	Culture01_2885	4637	6187	503732947	hypothetical protein [Nitrosomonas sp. Is79A3]_x0001_
Culture01_2885_6	Culture01_2885	6168	7163	503412617	alpha-L-glutamate ligase [Nitrosomonas sp. AL212]_x0001_
Culture01_2885_7	Culture01_2885	7176	8837	325531505	response regulator receiver modulated diguanylate cyclase [Nitrosomonas sp. AL212]
Culture01_2885_8	Culture01_2885	9189	10058	503732950	esterase [Nitrosomonas sp. Is79A3]_x0001_
Culture01_2885_9	Culture01_2885	10163	10597	503732951	universal stress protein A [Nitrosomonas sp. Is79A3]_x0001_
Culture01_2885_10	Culture01_2885	10636	11457	752713251	competence protein ComL [Nitrosomonas sp. Is79A3]
Culture01_2885_11	Culture01_2885	11459	12481	503732953	ribosomal large subunit pseudouridine synthase D [Nitrosomonas sp. Is79A3]_x0001_
Culture01_2885_12	Culture01_2885	12546	13937	503732954	hypothetical protein [Nitrosomonas sp. Is79A3]_x0001_
Culture01_2885_13	Culture01_2885	14358	15230	503732955	type IV pilus assembly PilZ [Nitrosomonas sp. Is79A3]_x0001_
Culture01_2885_14	Culture01_2885	15269	15934	503732956	CAAX amino terminal protease [Nitrosomonas sp. Is79A3]_x0001_
Culture01_2885_15	Culture01_2885	16106	17296	338806581	DNA polymerase IV [Nitrosomonas sp. Is79A3]
Culture01_2885_16	Culture01_2885	17339	17749	503732958	hypothetical protein [Nitrosomonas sp. Is79A3]_x0001_
Culture01_2885_17	Culture01_2885	17785	18333	503732960	transcription elongation factor GreB [Nitrosomonas sp. Is79A3]_x0001_
Culture01_2885_18	Culture01_2885	18478	19797	503732961	histidine decarboxylase [Nitrosomonas sp. Is79A3]_x0001_
Culture01_2885_19	Culture01_2885	19805	20137	503732962	multidrug transporter [Nitrosomonas sp. Is79A3]_x0001_
Culture01_2885_20	Culture01_2885	20371	21006	503413853	hypothetical protein [Nitrosomonas sp. AL212]_x0001_
Culture01_2885_21	Culture01_2885	21215	22192	503732963	glycerate dehydrogenase [Nitrosomonas sp. Is79A3]_x0001_
Culture01_2885_22	Culture01_2885	22441	25218	503411931	methylase [Nitrosomonas sp. AL212]_x0001_
Culture01_2885_24	Culture01_2885	25393	25773	503732096	hypothetical protein [Nitrosomonas sp. Is79A3]_x0001_
Culture01_2885_25	Culture01_2885	26034	27257	503732965	hypothetical protein [Nitrosomonas sp. Is79A3]_x0001_
Culture01_2885_26	Culture01_2885	27269	28054	338806590	Abortive infection protein [Nitrosomonas sp. Is79A3]
Culture01_2885_27	Culture01_2885	28211	29599	503411928	DNA helicase [Nitrosomonas sp. AL212]_x0001_
Culture01_2885_28	Culture01_2885	29715	30170	503732968	50S ribosomal protein L9 [Nitrosomonas sp. Is79A3]_x0001_
Culture01_2885_29	Culture01_2885	30183	30467	503411926	30S ribosomal protein S18 [Nitrosomonas sp. AL212]_x0001_
Culture01_2885_31	Culture01_2885	30795	31250	338806595	30S ribosomal protein S6 [Nitrosomonas sp. Is79A3]
Culture01_2885_32	Culture01_2885	31453	32019	503411923	anthranilate synthase subunit II [Nitrosomonas sp. AL212]_x0001_
Culture01_2885_33	Culture01_2885	32046	33071	503732973	anthranilate phosphoribosyltransferase [Nitrosomonas sp. Is79A3]_x0001_
Culture01_2885_34	Culture01_2885	33079	33939	503411921	indole-3-glycerol-phosphate synthase [Nitrosomonas sp. AL212]_x0001_
Culture01_2885_35	Culture01_2885	34068	34913	503411920	metal-dependent hydrolase [Nitrosomonas sp. AL212]_x0001_
Culture01_2885_37	Culture01_2885	36091	36978	703418016	hypothetical protein, partial [Methylotenera sp. 1P/1]
Culture01_2885_38	Culture01_2885	37670	39430	517227413	hypothetical protein [Teredinibacter turnerae]
Culture01_2885_40	Culture01_2885	39651	40409	517227415	hypothetical protein [Teredinibacter turnerae]
Culture01_2885_42	Culture01_2885	41578	42936	503411691	replication initiation factor [Nitrosomonas sp. AL212]_x0001_
Culture01_2885_43	Culture01_2885	43139	44176	338806608	integrase family protein [Nitrosomonas sp. Is79A3]
Culture01_2885_44	Culture01_2885	44291	44713	503732985	starvation protein B [Nitrosomonas sp. Is79A3]_x0001_
Culture01_2885_45	Culture01_2885	44710	45180	503732986	Glutathione S-transferase domain-containing protein [Nitrosomonas sp. Is79A3]_x0001_
Culture01_2885_46	Culture01_2885	45356	46078	503732987	cytochrome C [Nitrosomonas sp. Is79A3]_x0001_
Culture01_2885_47	Culture01_2885	46083	47330	503413611	cytochrome B [Nitrosomonas sp. AL212]_x0001_
Culture01_2885_48	Culture01_2885	47332	47940	325532566	ubiquinol-cytochrome c reductase, iron-sulfur subunit [Nitrosomonas sp. AL212]
Culture01_2885_49	Culture01_2885	48159	50891	503413613	preprotein translocase subunit SecA [Nitrosomonas sp. AL212]_x0001_
Culture01_2885_50	Culture01_2885	50989	51906	503732991	peptidase M23 [Nitrosomonas sp. Is79A3]_x0001_
Culture01_2885_51	Culture01_2885	51937	52398	503732992	hypothetical protein [Nitrosomonas sp. Is79A3]_x0001_
Culture01_2885_52	Culture01_2885	52754	54610	503732993	ribonuclease II [Nitrosomonas sp. Is79A3]_x0001_
Culture01_2885_53	Culture01_2885	54724	55635	338806618	TonB family protein [Nitrosomonas sp. Is79A3]
Culture01_2885_54	Culture01_2885	55675	56493	503732995	shikimate 5-dehydrogenase [Nitrosomonas sp. Is79A3]_x0001_
Culture01_2885_56	Culture01_2885	58488	59930	503732996	magnesium transporter [Nitrosomonas sp. Is79A3]_x0001_
Culture01_2885_58	Culture01_2885	60564	61268	503732998	flavoprotein [Nitrosomonas sp. Is79A3]_x0001_
Culture01_2885_59	Culture01_2885	61361	63574	503733001	23S rRNA methyltransferase [Nitrosomonas sp. Is79A3]_x0001_
Culture01_2885_62	Culture01_2885	65916	69074	503733004	cation transporter [Nitrosomonas sp. Is79A3]_x0001_
Culture01_2885_63	Culture01_2885	69109	70608	503733005	hemolysin D [Nitrosomonas sp. Is79A3]_x0001_
Culture01_2885_64	Culture01_2885	70632	72056	503733006	transporter [Nitrosomonas sp. Is79A3]_x0001_
Culture01_2885_65	Culture01_2885	72180	72554	503733007	hypothetical protein [Nitrosomonas sp. Is79A3]_x0001_
Culture01_2885_66	Culture01_2885	72653	73249	503733008	septum formation protein Maf [Nitrosomonas sp. Is79A3]_x0001_
Culture01_2885_67	Culture01_2885	73306	73821	503412005	hypothetical protein [Nitrosomonas sp. AL212]_x0001_
Culture01_2885_69	Culture01_2885	74102	75130	325530884	Phosphate acyltransferase [Nitrosomonas sp. AL212]
Culture01_2885_70	Culture01_2885	75130	76086	338806636	3-oxoacyl-(acyl-carrier-protein) synthase 3 [Nitrosomonas sp. Is79A3]
Culture01_2885_71	Culture01_2885	76090	77031	503733013	malonyl CoA-ACP transacylase [Nitrosomonas sp. Is79A3]_x0001_
Culture01_2885_72	Culture01_2885	77088	77825	503733014	3-ketoacyl-ACP reductase [Nitrosomonas sp. Is79A3]_x0001_
Culture01_2885_73	Culture01_2885	77972	78214	503412011	acyl carrier protein [Nitrosomonas sp. AL212]_x0001_
Culture01_2885_74	Culture01_2885	78251	79492	503733016	3-oxoacyl-ACP synthase [Nitrosomonas sp. Is79A3]_x0001_
Culture01_2885_75	Culture01_2885	79510	80505	503733017	aminodeoxychorismate lyase [Nitrosomonas sp. Is79A3]_x0001_
Culture01_2885_76	Culture01_2885	80553	83135	503733018	dolichyl-phosphate beta-D-mannosyltransferase [Nitrosomonas sp. Is79A3]_x0001_
Culture01_2885_77	Culture01_2885	83163	83576	503733019	hypothetical protein [Nitrosomonas sp. Is79A3]_x0001_
Culture01_2885_78	Culture01_2885	83615	84433	503733020	zinc/iron permease [Nitrosomonas sp. Is79A3]_x0001_
Culture01_2885_79	Culture01_2885	84505	85251	503733021	laccase [Nitrosomonas sp. Is79A3]_x0001_
Culture01_2885_80	Culture01_2885	85541	86701	503733022	ankyrin [Nitrosomonas sp. Is79A3]_x0001_
Culture01_2885_81	Culture01_2885	86720	87469	503733023	glycerophosphoryl diester phosphodiesterase [Nitrosomonas sp. Is79A3]_x0001_
Culture01_2885_82	Culture01_2885	87469	89055	503733024	FAD-dependent oxidoreductase [Nitrosomonas sp. Is79A3]_x0001_
Culture01_2885_83	Culture01_2885	89040	90434	503733025	carbohydrate kinase [Nitrosomonas sp. Is79A3]_x0001_
Culture01_2885_84	Culture01_2885	90633	91223	503413728	hypothetical protein [Nitrosomonas sp. AL212]_x0001_
Culture01_2885_85	Culture01_2885	91297	92022	503733027	glycosyl transferase [Nitrosomonas sp. Is79A3]_x0001_
Culture01_2890_1	Culture01_2890	7	468	338803913	hypothetical protein Nit79A3_0249 [Nitrosomonas sp. Is79A3]
Culture01_2890_6	Culture01_2890	2542	2829	736921388	XRE family transcriptional regulator [Candidatus Accumulibacter sp. BA-91]_x0001_
Culture01_2890_7	Culture01_2890	2842	3120	517104282	hypothetical protein [Gallionella sp. SCGC AAA018-N21]
Culture01_2890_8	Culture01_2890	3186	4541	503732015	preprotein translocase [Nitrosomonas sp. Is79A3]_x0001_
Culture01_2890_10	Culture01_2890	5562	6359	503732093	carbonic anhydrase [Nitrosomonas sp. Is79A3]_x0001_
Culture01_2890_12	Culture01_2890	6874	7395	503732108	GCN5 family acetyltransferase [Nitrosomonas sp. Is79A3]_x0001_
Culture01_2890_13	Culture01_2890	7438	7821	503732109	Invasion gene expression up-regulator SirB [Nitrosomonas sp. Is79A3]_x0001_
Culture01_2890_14	Culture01_2890	7824	8306	503732110	membrane protein [Nitrosomonas sp. Is79A3]_x0001_
Culture01_2890_15	Culture01_2890	8425	8784	503732111	hypothetical protein [Nitrosomonas sp. Is79A3]_x0001_
Culture01_2890_16	Culture01_2890	8869	9729	503732112	membrane protein [Nitrosomonas sp. Is79A3]_x0001_
Culture01_2890_17	Culture01_2890	9770	10879	503732113	Rieske (2Fe-2S) protein [Nitrosomonas sp. Is79A3]_x0001_
Culture01_2890_18	Culture01_2890	11099	12523	503732114	hypothetical protein [Nitrosomonas sp. Is79A3]_x0001_
Culture01_2890_19	Culture01_2890	12612	14798	503732115	primosome assembly protein PriA [Nitrosomonas sp. Is79A3]_x0001_
Culture01_2890_20	Culture01_2890	14874	15110	503732116	GTP-binding protein [Nitrosomonas sp. Is79A3]_x0001_
Culture01_2890_21	Culture01_2890	15183	16181	503731804	alcohol dehydrogenase [Nitrosomonas sp. Is79A3]_x0001_
Culture01_2890_23	Culture01_2890	17019	18128	503731761	molecular chaperone DnaJ [Nitrosomonas sp. Is79A3]_x0001_
Culture01_2890_24	Culture01_2890	18421	20364	503412577	chaperone protein DnaK [Nitrosomonas sp. AL212]_x0001_
Culture01_2890_25	Culture01_2890	20422	21015	503731759	co-chaperone GrpE [Nitrosomonas sp. Is79A3]_x0001_
Culture01_2890_26	Culture01_2890	21156	22532	503731758	adenylosuccinate lyase [Nitrosomonas sp. Is79A3]_x0001_
Culture01_2890_27	Culture01_2890	22982	23815	503731657	PEP-CTERM domain protein [Nitrosomonas sp. Is79A3]_x0001_
Culture01_2890_28	Culture01_2890	24019	26208	503731658	cytochrome C peroxidase [Nitrosomonas sp. Is79A3]_x0001_
Culture01_2890_29	Culture01_2890	26422	27756	338805324	hypothetical protein Nit79A3_1752 [Nitrosomonas sp. Is79A3]
Culture01_2890_30	Culture01_2890	27928	29265	338805323	adenosylmethionine-8-amino-7-oxononanoate aminotransferase [Nitrosomonas sp. Is79A3]
Culture01_2890_31	Culture01_2890	29275	30675	503413091	metallo-beta-lactamase [Nitrosomonas sp. AL212]_x0001_
Culture01_2890_32	Culture01_2890	30836	32950	338805875	Sulphatase-modifying factor protein [Nitrosomonas sp. Is79A3]
Culture01_2890_33	Culture01_2890	32947	34116	503732293	aminotransferase [Nitrosomonas sp. Is79A3]_x0001_
Culture01_2890_36	Culture01_2890	35767	36054	635594791	uncharacterized protein conserved in bacteria [Comamonadaceae bacterium A1]
Culture01_2890_37	Culture01_2890	36051	36464	757689066	transcriptional regulator [Pseudomonas chloritidismutans]
Culture01_2890_39	Culture01_2890	36854	37270	499454214	twitching motility protein PilT [Gloeobacter violaceus]_x0001_
Culture01_2890_44	Culture01_2890	38775	40235	338804737	PEP motif putative anchor domain protein [Nitrosomonas sp. Is79A3]
Culture01_2890_45	Culture01_2890	40430	40831	504922424	bleomycin resistance protein [Cyanobium gracile]_x0001_
Culture01_2890_46	Culture01_2890	41457	42041	338803990	PEP motif putative anchor domain protein [Nitrosomonas sp. Is79A3]
Culture01_2890_48	Culture01_2890	42385	44403	503732312	ATP-dependent DNA helicase RecQ [Nitrosomonas sp. Is79A3]_x0001_
Culture01_2890_49	Culture01_2890	44482	45891	503413181	glutamine synthetase [Nitrosomonas sp. AL212]_x0001_
Culture01_2890_50	Culture01_2890	46078	46527	503413182	hypothetical protein [Nitrosomonas sp. AL212]_x0001_
Culture01_2890_51	Culture01_2890	46567	47016	503732316	hypothetical protein [Nitrosomonas sp. Is79A3]_x0001_
Culture01_2890_52	Culture01_2890	47024	47791	752713812	exodeoxyribonuclease III [Nitrosomonas sp. Is79A3]
Culture01_2890_53	Culture01_2890	47852	49552	503732244	hypothetical protein [Nitrosomonas sp. Is79A3]_x0001_
Culture01_2890_54	Culture01_2890	49610	51625	503732319	helicase [Nitrosomonas sp. Is79A3]_x0001_
Culture01_2890_57	Culture01_2890	54624	55067	503732156	homospermidine synthase [Nitrosomonas sp. Is79A3]_x0001_
Culture01_2890_58	Culture01_2890	55146	55487	503732158	hydrogenase nickel incorporation protein HypA [Nitrosomonas sp. Is79A3]_x0001_
Culture01_2890_59	Culture01_2890	55500	56420	503732159	hydrogenase nickel incorporation protein HypB [Nitrosomonas sp. Is79A3]_x0001_
Culture01_2890_60	Culture01_2890	56413	57534	752713760	carbamoyltransferase, partial [Nitrosomonas sp. Is79A3]
Culture01_2890_61	Culture01_2890	57565	58419	503732160	disulfide bond formation protein [Nitrosomonas sp. Is79A3]_x0001_
Culture01_2890_63	Culture01_2890	62208	62597	503732162	response regulator receiver [Nitrosomonas sp. Is79A3]_x0001_
Culture01_2890_64	Culture01_2890	62613	64037	338805738	integral membrane sensor signal transduction histidine kinase [Nitrosomonas sp. Is79A3]
Culture01_2890_65	Culture01_2890	64070	66448	503732164	competence protein ComEC [Nitrosomonas sp. Is79A3]_x0001_
Culture01_2890_66	Culture01_2890	66693	67910	338805741	PAS/PAC sensor signal transduction histidine kinase [Nitrosomonas sp. Is79A3]
Culture01_2890_67	Culture01_2890	67879	68526	503732167	LuxR family transcriptional regulator [Nitrosomonas sp. Is79A3]_x0001_
Culture01_2890_68	Culture01_2890	68660	69709	503732168	fructose-bisphosphate aldolase [Nitrosomonas sp. Is79A3]_x0001_
Culture01_2890_69	Culture01_2890	69771	70445	503732169	hypothetical protein [Nitrosomonas sp. Is79A3]_x0001_
Culture01_2890_70	Culture01_2890	70522	71274	338805745	Ankyrin [Nitrosomonas sp. Is79A3]
Culture01_2890_71	Culture01_2890	71441	72745	503732171	Ubiquinone biosynthesis hydroxylase, UbiH/UbiF/VisC/COQ6 family [Nitrosomonas sp. Is79A3]_x0001_
Culture01_2890_72	Culture01_2890	73021	73920	503732172	tRNA-dihydrouridine synthase B [Nitrosomonas sp. Is79A3]_x0001_
Culture01_2890_73	Culture01_2890	73928	74170	503732173	Fis family transcriptional regulator [Nitrosomonas sp. Is79A3]_x0001_
Culture01_2890_74	Culture01_2890	74167	75726	503732174	purine biosynthesis protein purH [Nitrosomonas sp. Is79A3]_x0001_
Culture01_2890_75	Culture01_2890	75741	77063	503732175	phosphoribosylamine--glycine ligase [Nitrosomonas sp. Is79A3]_x0001_
Culture01_2890_76	Culture01_2890	77070	78281	503732176	flagellar hook protein [Nitrosomonas sp. Is79A3]_x0001_
Culture01_2890_77	Culture01_2890	78303	80210	503732177	flagellar hook-associated protein FlgK [Nitrosomonas sp. Is79A3]_x0001_
Culture01_2890_78	Culture01_2890	80291	81298	503732178	mannosyl-glycoprotein endo-beta-N-acetylglucosamidase [Nitrosomonas sp. Is79A3]_x0001_
Culture01_2890_79	Culture01_2890	81314	82450	503412981	flagellar P-ring protein FlgI [Nitrosomonas sp. AL212]_x0001_
Culture01_2890_80	Culture01_2890	82470	83183	503732180	flagellar L-ring protein FlgH [Nitrosomonas sp. Is79A3]_x0001_
Culture01_2890_81	Culture01_2890	83210	83992	503732181	flagellar basal body rod protein FlgG [Nitrosomonas sp. Is79A3]_x0001_
Culture01_2890_82	Culture01_2890	84023	84766	503732182	flagellar basal body rod protein FlgF [Nitrosomonas sp. Is79A3]_x0001_
Culture01_2890_83	Culture01_2890	84815	86080	503732183	flagellar hook protein FlgE [Nitrosomonas sp. Is79A3]_x0001_
Culture01_2890_84	Culture01_2890	86093	86758	503732184	flagellar basal body rod modification protein FlgD [Nitrosomonas sp. Is79A3]_x0001_
Culture01_2890_85	Culture01_2890	86770	87174	503732185	flagellar basal body rod protein FlgC [Nitrosomonas sp. Is79A3]_x0001_
Culture01_2890_86	Culture01_2890	87178	87588	503412988	flagellar biosynthesis protein FlgB [Nitrosomonas sp. AL212]_x0001_
Culture01_2890_87	Culture01_2890	87806	88516	752713770	flagellar basal body P-ring biosynthesis protein FlgA [Nitrosomonas sp. Is79A3]
Culture01_2890_89	Culture01_2890	89052	89420	503732189	hypothetical protein [Nitrosomonas sp. Is79A3]_x0001_
Culture01_2890_90	Culture01_2890	89623	89850	503413542	hypothetical protein [Nitrosomonas sp. AL212]_x0001_
Culture01_2890_91	Culture01_2890	90341	91165	503732191	peptidase S11 [Nitrosomonas sp. Is79A3]_x0001_
Culture01_2890_92	Culture01_2890	91178	92683	503732192	carboxypeptidase [Nitrosomonas sp. Is79A3]_x0001_
Culture01_2890_93	Culture01_2890	92803	93246	503732193	membrane protein [Nitrosomonas sp. Is79A3]_x0001_
Culture01_2893_1	Culture01_2893	180	1883	503730842	diguanylate cyclase [Nitrosomonas sp. Is79A3]_x0001_
Culture01_2893_2	Culture01_2893	2142	3401	503730840	membrane protein [Nitrosomonas sp. Is79A3]_x0001_
Culture01_2893_3	Culture01_2893	3543	6725	503412269	cytochrome C peroxidase [Nitrosomonas sp. AL212]_x0001_
Culture01_2893_4	Culture01_2893	6728	7897	503730838	cation transporter [Nitrosomonas sp. Is79A3]_x0001_
Culture01_2893_5	Culture01_2893	7894	9162	338804373	outer membrane efflux protein [Nitrosomonas sp. Is79A3]
Culture01_2893_6	Culture01_2893	9407	11482	503730836	ribonuclease E [Nitrosomonas sp. Is79A3]_x0001_
Culture01_2893_7	Culture01_2893	11683	12090	338804371	hypothetical protein Nit79A3_0737 [Nitrosomonas sp. Is79A3]
Culture01_2893_8	Culture01_2893	12271	13485	503730834	aminopeptidase [Nitrosomonas sp. Is79A3]_x0001_
Culture01_2893_9	Culture01_2893	13521	14873	652904177	chromate transporter [Methylobacter luteus]
Culture01_2893_10	Culture01_2893	14949	16226	518928199	hypothetical protein [Hyphomicrobium zavarzinii]
Culture01_2893_11	Culture01_2893	16549	18165	503730831	bilirubin oxidase [Nitrosomonas sp. Is79A3]_x0001_
Culture01_2893_12	Culture01_2893	18261	20522	503412169	multi-sensor signal transduction histidine kinase [Nitrosomonas sp. AL212]_x0001_
Culture01_2893_13	Culture01_2893	20918	21298	503730827	multidrug ABC transporter permease [Nitrosomonas sp. Is79A3]_x0001_
Culture01_2893_14	Culture01_2893	21393	22565	503730826	translocation protein TolB [Nitrosomonas sp. Is79A3]_x0001_
Culture01_2893_15	Culture01_2893	22719	23663	503730825	cytochrome C biogenesis protein [Nitrosomonas sp. Is79A3]_x0001_
Culture01_2893_16	Culture01_2893	23667	23984	738617689	MerR family transcriptional regulator [Nitrosococcus oceani]_x0001_
Culture01_2893_17	Culture01_2893	24025	24456	503730823	thioredoxin [Nitrosomonas sp. Is79A3]_x0001_
Culture01_2893_18	Culture01_2893	24490	25647	503730822	2-alkenal reductase [Nitrosomonas sp. Is79A3]_x0001_
Culture01_2893_19	Culture01_2893	25706	26470	503413517	protein serine/threonine phosphatase [Nitrosomonas sp. AL212]_x0001_
Culture01_2893_20	Culture01_2893	26501	27763	503413518	hypothetical protein [Nitrosomonas sp. AL212]_x0001_
Culture01_2893_21	Culture01_2893	27828	29327	703417361	hypothetical protein [Methylotenera sp. 1P/1]
Culture01_2893_22	Culture01_2893	29615	31156	503730817	cytidyltransferase [Nitrosomonas sp. Is79A3]_x0001_
Culture01_2893_23	Culture01_2893	31453	32055	503412352	hemolysin expression modulating protein [Nitrosomonas sp. AL212]_x0001_
Culture01_2893_24	Culture01_2893	32527	34590	338806689	TonB-dependent receptor plug [Nitrosomonas sp. Is79A3]
Culture01_2893_25	Culture01_2893	34593	36701	338806692	TonB-dependent receptor plug [Nitrosomonas sp. Is79A3]
Culture01_2893_26	Culture01_2893	36673	37287	338806693	hypothetical protein Nit79A3_3201 [Nitrosomonas sp. Is79A3]
Culture01_2893_27	Culture01_2893	37443	39503	338806692	TonB-dependent receptor plug [Nitrosomonas sp. Is79A3]
Culture01_2893_28	Culture01_2893	39491	41605	338806692	TonB-dependent receptor plug [Nitrosomonas sp. Is79A3]
Culture01_2893_29	Culture01_2893	41577	42194	338806693	hypothetical protein Nit79A3_3201 [Nitrosomonas sp. Is79A3]
Culture01_2893_30	Culture01_2893	42258	44303	338806692	TonB-dependent receptor plug [Nitrosomonas sp. Is79A3]
Culture01_2893_31	Culture01_2893	44645	46738	338806692	TonB-dependent receptor plug [Nitrosomonas sp. Is79A3]
Culture01_2893_32	Culture01_2893	46779	47315	338806693	hypothetical protein Nit79A3_3201 [Nitrosomonas sp. Is79A3]
Culture01_2893_33	Culture01_2893	47474	48328	503733070	hypothetical protein [Nitrosomonas sp. Is79A3]_x0001_
Culture01_2893_34	Culture01_2893	48375	50027	503733071	histidine kinase [Nitrosomonas sp. Is79A3]_x0001_
Culture01_2893_35	Culture01_2893	50055	50780	503733072	histidine kinase [Nitrosomonas sp. Is79A3]_x0001_
Culture01_2893_36	Culture01_2893	51027	51806	503733073	hypothetical protein [Nitrosomonas sp. Is79A3]_x0001_
Culture01_2893_37	Culture01_2893	51784	52641	503412020	hypothetical protein [Nitrosomonas sp. AL212]_x0001_
Culture01_2893_38	Culture01_2893	52654	52992	503733075	hypothetical protein [Nitrosomonas sp. Is79A3]_x0001_
Culture01_2893_39	Culture01_2893	53252	53974	503733076	hypothetical protein [Nitrosomonas sp. Is79A3]_x0001_
Culture01_2893_40	Culture01_2893	54174	55676	503733077	membrane protein [Nitrosomonas sp. Is79A3]_x0001_
Culture01_2893_41	Culture01_2893	55750	58158	492994967	type I restriction endonuclease subunit R [Shewanella baltica]_x0001_
Culture01_2893_42	Culture01_2893	58155	59324	335881254	restriction endonuclease S subunit [Rheinheimera sp. A13L]
Culture01_2893_43	Culture01_2893	59327	61276	343801883	N-6 DNA methylase [Thiocapsa marina 5811]
Culture01_2893_44	Culture01_2893	61391	61882	503733164	polyketide cyclase [Nitrosomonas sp. Is79A3]_x0001_
Culture01_2893_45	Culture01_2893	61966	63000	503733165	O-methyltransferase [Nitrosomonas sp. Is79A3]_x0001_
Culture01_2893_46	Culture01_2893	63019	64104	640611843	ADP-ribosylglycohydrolase [Nitrosospira briensis]
Culture01_2893_47	Culture01_2893	64368	65189	503733078	GTP cyclohydrolase [Nitrosomonas sp. Is79A3]_x0001_
Culture01_2893_48	Culture01_2893	65267	67111	503733079	1-deoxy-D-xylulose-5-phosphate synthase [Nitrosomonas sp. Is79A3]_x0001_
Culture01_2893_49	Culture01_2893	67147	68040	503413755	geranyltranstransferase [Nitrosomonas sp. AL212]_x0001_
Culture01_2893_50	Culture01_2893	68030	68287	503413756	exodeoxyribonuclease [Nitrosomonas sp. AL212]_x0001_
Culture01_2893_51	Culture01_2893	69056	69505	503413757	hypothetical protein [Nitrosomonas sp. AL212]_x0001_
Culture01_2893_52	Culture01_2893	69600	70751	503733083	DNA-binding protein [Nitrosomonas sp. Is79A3]_x0001_
Culture01_2893_53	Culture01_2893	70748	71587	325532738	hypothetical protein NAL212_2668 [Nitrosomonas sp. AL212]
Culture01_2893_54	Culture01_2893	71654	72736	503733085	permease [Nitrosomonas sp. Is79A3]_x0001_
Culture01_2893_55	Culture01_2893	72733	73800	503733086	permease YjgP/YjgQ family protein [Nitrosomonas sp. Is79A3]_x0001_
Culture01_2893_56	Culture01_2893	73913	75145	503733087	CDP-alcohol phosphatidyltransferase [Nitrosomonas sp. Is79A3]_x0001_
Culture01_2893_57	Culture01_2893	75173	76177	503733088	diacylglycerol kinase [Nitrosomonas sp. Is79A3]_x0001_
Culture01_2893_58	Culture01_2893	76187	77161	503733088	diacylglycerol kinase [Nitrosomonas sp. Is79A3]_x0001_
Culture01_2893_59	Culture01_2893	77200	77847	503733089	DNA repair ATPase [Nitrosomonas sp. Is79A3]_x0001_
Culture01_2893_60	Culture01_2893	77875	78414	503733090	hypothetical protein [Nitrosomonas sp. Is79A3]_x0001_
Culture01_2893_61	Culture01_2893	78438	78797	503413766	hypothetical protein [Nitrosomonas sp. AL212]_x0001_
Culture01_2893_62	Culture01_2893	78805	79188	503733092	hypothetical protein [Nitrosomonas sp. Is79A3]_x0001_
Culture01_2893_63	Culture01_2893	79545	80192	503733093	flagellar motor protein MotA [Nitrosomonas sp. Is79A3]_x0001_
Culture01_2893_64	Culture01_2893	80179	80580	503413769	biopolymer transporter ExbD [Nitrosomonas sp. AL212]_x0001_
Culture01_2893_65	Culture01_2893	80592	81467	503413770	hypothetical protein [Nitrosomonas sp. AL212]_x0001_
Culture01_2893_66	Culture01_2893	81702	83042	325532750	metal dependent phosphohydrolase [Nitrosomonas sp. AL212]
Culture01_2893_67	Culture01_2893	83073	84374	325532751	diguanylate cyclase/phosphodiesterase [Nitrosomonas sp. AL212]
Culture01_2893_68	Culture01_2893	84403	84912	338806720	hypothetical protein Nit79A3_3228 [Nitrosomonas sp. Is79A3]
Culture01_2893_69	Culture01_2893	84909	85508	752713258	glycoside hydrolase [Nitrosomonas sp. Is79A3]
Culture01_2893_70	Culture01_2893	85602	87398	503733098	DNA mismatch repair protein MutL [Nitrosomonas sp. Is79A3]_x0001_
Culture01_2893_71	Culture01_2893	87539	88891	503733099	hypothetical protein [Nitrosomonas sp. Is79A3]_x0001_
Culture01_2893_72	Culture01_2893	88953	89348	503731361	hypothetical protein [Nitrosomonas sp. Is79A3]_x0001_
Culture01_2893_73	Culture01_2893	89375	90205	503414013	PEP synthetase regulatory protein [Nitrosomonas sp. AL212]_x0001_
Culture01_2893_74	Culture01_2893	90202	92586	503733101	phosphoenolpyruvate synthase [Nitrosomonas sp. Is79A3]_x0001_
Culture01_2893_75	Culture01_2893	92651	93601	503733102	LysR family transcriptional regulator [Nitrosomonas sp. Is79A3]_x0001_
Culture01_2893_76	Culture01_2893	93766	95241	503733103	ribulose bisophosphate carboxylase [Nitrosomonas sp. Is79A3]_x0001_
Culture01_2893_77	Culture01_2893	95263	95697	503414017	ribulose bisphosphate carboxylase small chain [Nitrosomonas sp. AL212]_x0001_
Culture01_2893_79	Culture01_2893	95946	96896	490279416	probable RuBisCo-expression protein CbbX [Nitrosospira sp. APG3]_x0001_
Culture01_2893_80	Culture01_2893	96923	97282	503733106	hypothetical protein [Nitrosomonas sp. Is79A3]_x0001_
Culture01_2893_81	Culture01_2893	97460	98542	503733107	ketose-bisphosphate aldolase [Nitrosomonas sp. Is79A3]_x0001_
Culture01_2894_2	Culture01_2894	1299	2657	503733133	peptidase C69 [Nitrosomonas sp. Is79A3]_x0001_
Culture01_2894_3	Culture01_2894	2745	3257	503733134	hypothetical protein [Nitrosomonas sp. Is79A3]_x0001_
Culture01_2894_4	Culture01_2894	3401	3868	558564722	putative ribonuclease VapC [Methyloglobulus morosus]_x0001_
Culture01_2894_6	Culture01_2894	4229	5482	499424050	alcohol dehydrogenase [Nitrosomonas europaea]_x0001_
Culture01_2894_7	Culture01_2894	5506	6225	499424051	cytochrome C [Nitrosomonas europaea]_x0001_
Culture01_2894_8	Culture01_2894	6835	7617	333807532	hypothetical protein Metme_1784 [Methylomonas methanica MC09]
Culture01_2894_10	Culture01_2894	9105	11465	333807531	TonB-dependent receptor [Methylomonas methanica MC09]
Culture01_2894_11	Culture01_2894	11689	12891	738664679	4-hydroxytetrahydrobiopterin dehydratase [Nitrosomonas cryotolerans]
Culture01_2894_12	Culture01_2894	13015	13479	655012814	Fur family transcriptional regulator [Nitrosomonas cryotolerans]
Culture01_2894_13	Culture01_2894	13520	14638	495609259	ATP-binding protein [Herbaspirillum sp. GW103]_x0001_
Culture01_2894_14	Culture01_2894	14635	15585	503414133	deacetylase [Nitrosomonas sp. AL212]_x0001_
Culture01_2894_15	Culture01_2894	15760	16806	503414134	hypothetical protein [Nitrosomonas sp. AL212]_x0001_
Culture01_2894_16	Culture01_2894	17106	17555	503411565	potassium transporter [Nitrosomonas sp. AL212]_x0001_
Culture01_2894_17	Culture01_2894	17732	18532	503733139	hypothetical protein [Nitrosomonas sp. Is79A3]_x0001_
Culture01_2894_19	Culture01_2894	19235	20323	503733179	Hemolysin-type calcium-binding protein [Nitrosomonas sp. Is79A3]_x0001_
Culture01_2894_20	Culture01_2894	20647	21894	503733180	tRNA nucleotidyl transferase [Nitrosomonas sp. Is79A3]_x0001_
Culture01_2894_21	Culture01_2894	21917	23833	503733181	transglycosylase [Nitrosomonas sp. Is79A3]_x0001_
Culture01_2894_22	Culture01_2894	23967	25310	503733182	glutamate dehydrogenase [Nitrosomonas sp. Is79A3]_x0001_
Culture01_2894_24	Culture01_2894	26582	27754	738327383	hypothetical protein [Methylomonas denitrificans]_x0001_
Culture01_2894_26	Culture01_2894	28638	28898	737403085	transcriptional regulator [Ferriphaselus sp. R-1]
Culture01_2894_27	Culture01_2894	28928	30592	503414216	ABC transporter ATP-binding protein [Nitrosomonas sp. AL212]_x0001_
Culture01_2894_29	Culture01_2894	30932	31663	503414218	RNA pseudouridylate synthase [Nitrosomonas sp. AL212]_x0001_
Culture01_2894_30	Culture01_2894	31767	32219	503733344	sulfurtransferase [Nitrosomonas sp. Is79A3]_x0001_
Culture01_2894_31	Culture01_2894	32417	33010	753207638	PEP-CTERM domain protein [Nitrosospira sp. NpAV]_x0001_
Culture01_2894_32	Culture01_2894	33183	34007	503733401	UDP pyrophosphate phosphatase [Nitrosomonas sp. Is79A3]_x0001_
Culture01_2894_33	Culture01_2894	34041	35936	503733402	phosphomethylpyrimidine synthase ThiC [Nitrosomonas sp. Is79A3]_x0001_
Culture01_2894_34	Culture01_2894	36150	36803	503733403	protein-L-isoaspartate O-methyltransferase [Nitrosomonas sp. Is79A3]_x0001_
Culture01_2894_35	Culture01_2894	36892	38241	503733404	channel protein TolC [Nitrosomonas sp. Is79A3]_x0001_
Culture01_2894_36	Culture01_2894	38286	41597	503733405	small mechanosensitive ion channel protein MscS [Nitrosomonas sp. Is79A3]_x0001_
Culture01_2894_38	Culture01_2894	42226	43614	503414225	poly(A) polymerase [Nitrosomonas sp. AL212]_x0001_
Culture01_2894_39	Culture01_2894	43627	44127	503733407	2-amino-4-hydroxy-6-hydroxymethyldihydropteridine pyrophosphokinase [Nitrosomonas sp. Is79A3]_x0001_
Culture01_2894_40	Culture01_2894	44281	45072	503733408	3-methyl-2-oxobutanoate hydroxymethyltransferase [Nitrosomonas sp. Is79A3]_x0001_
Culture01_2894_41	Culture01_2894	45086	45910	503733409	pantoate--beta-alanine ligase [Nitrosomonas sp. Is79A3]_x0001_
Culture01_2894_42	Culture01_2894	45938	47356	503730137	chromosomal replication initiator protein DnaA [Nitrosomonas sp. Is79A3]_x0001_
Culture01_2894_43	Culture01_2894	47547	48662	503730138	DNA polymerase III subunit beta [Nitrosomonas sp. Is79A3]_x0001_
Culture01_2894_44	Culture01_2894	48745	51165	503411538	DNA gyrase subunit B [Nitrosomonas sp. AL212]_x0001_
Culture01_2894_46	Culture01_2894	51867	53582	544702548	hypothetical protein [Phaeospirillum fulvum]_x0001_
Culture01_2894_48	Culture01_2894	54512	55564	760059852	cell division protein Fic [Thauera sp. SWB20]_x0001_
Culture01_2894_49	Culture01_2894	55782	58355	503730270	cyanophycin synthetase [Nitrosomonas sp. Is79A3]_x0001_
Culture01_2894_50	Culture01_2894	58352	60682	503730271	cyanophycin synthetase [Nitrosomonas sp. Is79A3]_x0001_
Culture01_2894_51	Culture01_2894	60994	62289	338803804	protein of unknown function DUF21 [Nitrosomonas sp. Is79A3]
Culture01_2894_52	Culture01_2894	62564	63160	753208425	TetR family transcriptional regulator [Nitrosospira sp. NpAV]_x0001_
Culture01_2894_53	Culture01_2894	63238	63510	503732763	membrane protein [Nitrosomonas sp. Is79A3]_x0001_
Culture01_2894_54	Culture01_2894	63564	65279	503732762	hypothetical protein [Nitrosomonas sp. Is79A3]_x0001_
Culture01_2894_55	Culture01_2894	65310	65969	503730274	riboflavin synthase subunit alpha [Nitrosomonas sp. Is79A3]_x0001_
Culture01_2894_56	Culture01_2894	65991	67124	503730275	3,4-dihydroxy-2-butanone 4-phosphate synthase [Nitrosomonas sp. Is79A3]_x0001_
Culture01_2894_57	Culture01_2894	67299	67781	503411815	6,7-dimethyl-8-ribityllumazine synthase [Nitrosomonas sp. AL212]_x0001_
Culture01_2894_58	Culture01_2894	67778	68278	325530689	NusB antitermination factor [Nitrosomonas sp. AL212]
Culture01_2894_59	Culture01_2894	68291	69262	503411817	thiamine monophosphate kinase [Nitrosomonas sp. AL212]_x0001_
Culture01_2894_60	Culture01_2894	69243	69794	503730279	phosphatidylglycerophosphatase [Nitrosomonas sp. Is79A3]_x0001_
Culture01_2894_62	Culture01_2894	70267	70590	325530408	CutA1 divalent ion tolerance protein [Nitrosomonas sp. AL212]
Culture01_2894_63	Culture01_2894	70550	72547	503730152	thiol:disulfide interchange protein [Nitrosomonas sp. Is79A3]_x0001_
Culture01_2894_64	Culture01_2894	72758	73438	503411545	thioredoxin [Nitrosomonas sp. AL212]_x0001_
Culture01_2894_65	Culture01_2894	73708	74040	503730154	transporter [Nitrosomonas sp. Is79A3]_x0001_
Culture01_2894_66	Culture01_2894	74164	74547	338803686	hypothetical protein Nit79A3_0019 [Nitrosomonas sp. Is79A3]
Culture01_2894_67	Culture01_2894	74536	75444	503730156	tRNA 2-thiocytidine biosynthesis protein TtcA [Nitrosomonas sp. Is79A3]_x0001_
Culture01_2894_68	Culture01_2894	75604	76056	503730157	hypothetical protein [Nitrosomonas sp. Is79A3]_x0001_
Culture01_2894_69	Culture01_2894	76077	76577	503730158	hypothetical protein [Nitrosomonas sp. Is79A3]_x0001_
Culture01_2894_70	Culture01_2894	76591	77058	503730159	cytochrome C [Nitrosomonas sp. Is79A3]_x0001_
Culture01_2894_71	Culture01_2894	77173	77565	503730160	hypothetical protein [Nitrosomonas sp. Is79A3]_x0001_
Culture01_2894_72	Culture01_2894	77947	80556	503733335	DNA mismatch repair protein MutS [Nitrosomonas sp. Is79A3]_x0001_
Culture01_2894_73	Culture01_2894	80586	81068	503414176	peptidylprolyl isomerase [Nitrosomonas sp. AL212]_x0001_
Culture01_2894_77	Culture01_2894	83488	84135	338806960	ribonuclease HII/HIII [Nitrosomonas sp. Is79A3]
Culture01_2894_78	Culture01_2894	84151	84594	503733332	3-hydroxyacyl-ACP dehydratase [Nitrosomonas sp. Is79A3]_x0001_
Culture01_2894_79	Culture01_2894	84651	85187	503733331	membrane protein [Nitrosomonas sp. Is79A3]_x0001_
Culture01_2894_80	Culture01_2894	85208	87511	503414172	membrane protein [Nitrosomonas sp. AL212]_x0001_
Culture01_2894_81	Culture01_2894	87515	88882	503733329	peptidase [Nitrosomonas sp. Is79A3]_x0001_
Culture01_2894_82	Culture01_2894	89028	90215	503733328	1-deoxy-D-xylulose 5-phosphate reductoisomerase [Nitrosomonas sp. Is79A3]_x0001_
Culture01_2894_83	Culture01_2894	90212	91093	503414169	phosphatidate cytidylyltransferase [Nitrosomonas sp. AL212]_x0001_
Culture01_2894_84	Culture01_2894	91050	91811	503733326	UDP diphosphate synthase [Nitrosomonas sp. Is79A3]_x0001_
Culture01_2894_85	Culture01_2894	91813	92370	503733325	ribosome recycling factor [Nitrosomonas sp. Is79A3]_x0001_
Culture01_2894_86	Culture01_2894	92421	93137	503414166	uridylate kinase [Nitrosomonas sp. AL212]_x0001_
Culture01_2894_87	Culture01_2894	93170	94054	503733323	elongation factor Ts [Nitrosomonas sp. Is79A3]_x0001_
Culture01_2894_88	Culture01_2894	94098	94817	503733322	30S ribosomal protein S2 [Nitrosomonas sp. Is79A3]_x0001_
Culture01_2894_89	Culture01_2894	95106	95855	503733321	transcriptional regulator [Nitrosomonas sp. Is79A3]_x0001_
Culture01_2894_90	Culture01_2894	96083	97495	503733320	coproporphyrinogen III oxidase [Nitrosomonas sp. Is79A3]_x0001_
Culture01_2894_91	Culture01_2894	97538	97846	503733319	cytochrome C [Nitrosomonas sp. Is79A3]_x0001_
Culture01_2944_3	Culture01_2944	1143	1520	518705627	hypothetical protein [Methylovulum miyakonense]
Culture01_3057_4	Culture01_3057	2779	3144	499423369	integrase [Nitrosomonas europaea]_x0001_
Culture01_3089_1	Culture01_3089	95	955	503412777	radical SAM protein [Nitrosomonas sp. AL212]_x0001_
Culture01_3089_2	Culture01_3089	1000	1449	503412778	6-carboxy-5,6,7,8-tetrahydropterin synthase [Nitrosomonas sp. AL212]_x0001_
Culture01_3089_3	Culture01_3089	1468	2250	503731664	DNAase [Nitrosomonas sp. Is79A3]_x0001_
Culture01_3089_4	Culture01_3089	2234	2887	503412780	ankyrin [Nitrosomonas sp. AL212]_x0001_
Culture01_3089_5	Culture01_3089	2927	3667	503412781	3-ketoacyl-ACP reductase [Nitrosomonas sp. AL212]_x0001_
Culture01_3089_6	Culture01_3089	3690	4805	503731667	alanine dehydrogenase [Nitrosomonas sp. Is79A3]_x0001_
Culture01_3089_7	Culture01_3089	4807	5169	503916321	hypothetical protein [Methylomicrobium alcaliphilum]_x0001_
Culture01_3089_9	Culture01_3089	5476	5790	503731669	XRE family transcriptional regulator [Nitrosomonas sp. Is79A3]_x0001_
Culture01_3089_11	Culture01_3089	7008	7874	503731672	hypothetical protein [Nitrosomonas sp. Is79A3]_x0001_
Culture01_3089_12	Culture01_3089	7871	8947	503731673	hypothetical protein [Nitrosomonas sp. Is79A3]_x0001_
Culture01_3089_13	Culture01_3089	8944	10554	503731674	peptide chain release factor 3 [Nitrosomonas sp. Is79A3]_x0001_
Culture01_3089_14	Culture01_3089	10544	12616	503731675	ABC transporter ATP-binding protein [Nitrosomonas sp. Is79A3]_x0001_
Culture01_3089_15	Culture01_3089	12613	14124	338805243	ABC-type transporter, integral membrane subunit [Nitrosomonas sp. Is79A3]
Culture01_3089_16	Culture01_3089	14380	15399	503731604	protein sphX [Nitrosomonas sp. Is79A3]_x0001_
Culture01_3089_17	Culture01_3089	15608	17329	503731605	porin [Nitrosomonas sp. Is79A3]_x0001_
Culture01_3089_18	Culture01_3089	17837	18043	503730577	ammonia monooxygenase [Nitrosomonas sp. Is79A3]_x0001_
Culture01_3091_1	Culture01_3091	330	1493	503731895	S-adenosylmethionine synthetase [Nitrosomonas sp. Is79A3]_x0001_
Culture01_3091_2	Culture01_3091	1635	3059	503731894	S-adenosyl-L-homocysteine hydrolase [Nitrosomonas sp. Is79A3]_x0001_
Culture01_3091_3	Culture01_3091	3197	4048	503731893	5,10-methylenetetrahydrofolate reductase [Nitrosomonas sp. Is79A3]_x0001_
Culture01_3091_5	Culture01_3091	4243	4941	503412837	hypothetical protein [Nitrosomonas sp. AL212]_x0001_
Culture01_3091_6	Culture01_3091	5015	5890	503731891	bifunctional 5,10-methylene-tetrahydrofolate dehydrogenase/ 5,10-methylene-tetrahydrofolate cyclohydrolase [Nitrosomonas sp. Is79A3]_x0001_
Culture01_3091_7	Culture01_3091	5911	8571	503731890	pyruvate dehydrogenase [Nitrosomonas sp. Is79A3]_x0001_
Culture01_3091_8	Culture01_3091	8626	9933	503731889	branched-chain alpha-keto acid dehydrogenase subunit E2 [Nitrosomonas sp. Is79A3]_x0001_
Culture01_3091_9	Culture01_3091	9952	10641	325531742	nicotinate-nucleotide adenylyltransferase [Nitrosomonas sp. AL212]
Culture01_3091_10	Culture01_3091	10638	10964	503412842	hypothetical protein [Nitrosomonas sp. AL212]_x0001_
Culture01_3091_11	Culture01_3091	10979	11470	503731886	50S rRNA methyltransferase [Nitrosomonas sp. Is79A3]_x0001_
Culture01_3091_12	Culture01_3091	11583	12203	503731885	septum formation inhibitor Maf [Nitrosomonas sp. Is79A3]_x0001_
Culture01_3091_13	Culture01_3091	12336	13790	503731884	ribonuclease G [Nitrosomonas sp. Is79A3]_x0001_
Culture01_3091_14	Culture01_3091	14671	16008	325531064	sulphate transporter [Nitrosomonas sp. AL212]
Culture01_3091_16	Culture01_3091	16298	16708	503412186	UspA domain-containing protein [Nitrosomonas sp. AL212]_x0001_
Culture01_3120_1	Culture01_3120	125	505	503731153	thiosulfate sulfurtransferase [Nitrosomonas sp. Is79A3]_x0001_
Culture01_3120_2	Culture01_3120	621	2183	338804701	amino acid permease-associated region [Nitrosomonas sp. Is79A3]
Culture01_3120_3	Culture01_3120	2399	4216	503732765	hypothetical protein [Nitrosomonas sp. Is79A3]_x0001_
Culture01_3120_4	Culture01_3120	4448	5986	503731156	peptidase M10 [Nitrosomonas sp. Is79A3]_x0001_
Culture01_3120_5	Culture01_3120	6251	7609	503731157	cytochrome C [Nitrosomonas sp. Is79A3]_x0001_
Culture01_3120_6	Culture01_3120	7733	8674	503731569	NAD-dependent dehydratase [Nitrosomonas sp. Is79A3]_x0001_
Culture01_3120_7	Culture01_3120	8800	9858	503731570	phytoene synthase [Nitrosomonas sp. Is79A3]_x0001_
Culture01_3120_8	Culture01_3120	9922	11178	503731571	diaminopimelate decarboxylase [Nitrosomonas sp. Is79A3]_x0001_
Culture01_3120_10	Culture01_3120	11386	12015	503731573	hypothetical protein [Nitrosomonas sp. Is79A3]_x0001_
Culture01_3120_11	Culture01_3120	12012	12911	503731574	mammalian cell entry protein [Nitrosomonas sp. Is79A3]_x0001_
Culture01_3120_12	Culture01_3120	12884	13693	338805139	ABC transporter related protein [Nitrosomonas sp. Is79A3]
Culture01_3120_13	Culture01_3120	13694	14833	338805140	protein of unknown function DUF140 [Nitrosomonas sp. Is79A3]
Culture01_3120_14	Culture01_3120	15199	16671	338805141	cell wall hydrolase/autolysin [Nitrosomonas sp. Is79A3]
Culture01_3120_15	Culture01_3120	16638	17132	503413530	phosphotransferase [Nitrosomonas sp. AL212]_x0001_
Culture01_3120_16	Culture01_3120	17136	18248	503731579	iron-sulfur cluster binding protein [Nitrosomonas sp. Is79A3]_x0001_
Culture01_3120_17	Culture01_3120	18245	19456	503731580	phosphoribosylglycinamide formyltransferase [Nitrosomonas sp. Is79A3]_x0001_
Culture01_3120_18	Culture01_3120	19490	20398	503731581	aldose epimerase [Nitrosomonas sp. Is79A3]_x0001_
Culture01_3120_20	Culture01_3120	21667	23037	503731583	sodium:dicarboxylate symporter [Nitrosomonas sp. Is79A3]_x0001_
Culture01_3120_21	Culture01_3120	23164	25233	736394427	NAD synthetase [Candidatus Entotheonella sp. TSY1]_x0001_
Culture01_3120_22	Culture01_3120	25432	26160	503731159	chemotaxis protein CheY [Nitrosomonas sp. Is79A3]_x0001_
Culture01_3120_23	Culture01_3120	26533	26859	503731986	addiction module killer protein [Nitrosomonas sp. Is79A3]_x0001_
Culture01_3120_24	Culture01_3120	26852	27178	503731985	addiction module antidote protein [Nitrosomonas sp. Is79A3]_x0001_
Culture01_3120_25	Culture01_3120	27468	28433	589827999	hypothetical protein D791_02542 [Nitrincola sp. AK23]
Culture01_3120_26	Culture01_3120	28628	29074	503731160	hypothetical protein [Nitrosomonas sp. Is79A3]_x0001_
Culture01_3120_27	Culture01_3120	29330	30097	503731161	hypothetical protein [Nitrosomonas sp. Is79A3]_x0001_
Culture01_3120_28	Culture01_3120	30094	31602	503731162	flagellar motor protein MotA [Nitrosomonas sp. Is79A3]_x0001_
Culture01_3120_29	Culture01_3120	31604	32197	503731163	flagellar motor protein MotA [Nitrosomonas sp. Is79A3]_x0001_
Culture01_3120_30	Culture01_3120	32219	32623	503413398	biopolymer transportern ExbD [Nitrosomonas sp. AL212]_x0001_
Culture01_3120_31	Culture01_3120	32623	33267	503731165	biopolymer transporter TonB [Nitrosomonas sp. Is79A3]_x0001_
Culture01_3120_32	Culture01_3120	33267	34448	503413396	hypothetical protein [Nitrosomonas sp. AL212]_x0001_
Culture01_3120_33	Culture01_3120	34638	37799	503731167	TonB-denpendent receptor [Nitrosomonas sp. Is79A3]_x0001_
Culture01_3120_34	Culture01_3120	37945	38232	338804715	hypothetical protein Nit79A3_1097 [Nitrosomonas sp. Is79A3]
Culture01_3120_35	Culture01_3120	38388	39986	503731169	hypothetical protein [Nitrosomonas sp. Is79A3]_x0001_
Culture01_3120_36	Culture01_3120	40286	41329	338804719	phosphate ABC transporter, periplasmic phosphate-binding protein [Nitrosomonas sp. Is79A3]
Culture01_3120_37	Culture01_3120	41365	42402	503731173	phosphate transporter permease subunit PstC [Nitrosomonas sp. Is79A3]_x0001_
Culture01_3120_38	Culture01_3120	42412	43251	752713043	hypothetical protein [Nitrosomonas sp. Is79A3]
Culture01_3120_39	Culture01_3120	43265	44044	338804722	phosphate ABC transporter, ATPase subunit [Nitrosomonas sp. Is79A3]
Culture01_3120_40	Culture01_3120	44277	46154	503731189	Pyruvate kinase barrel [Nitrosomonas sp. Is79A3]_x0001_
Culture01_3135_1	Culture01_3135	120	755	338806130	DSBA oxidoreductase [Nitrosomonas sp. Is79A3]
Culture01_3135_2	Culture01_3135	1353	2972	503732544	histidine kinase [Nitrosomonas sp. Is79A3]_x0001_
Culture01_3135_3	Culture01_3135	3005	3622	503412636	guanylate kinase [Nitrosomonas sp. AL212]_x0001_
Culture01_3135_5	Culture01_3135	4154	6259	503732547	guanosine-3',5'-bis(diphosphate) 3'-pyrophosphohydrolase [Nitrosomonas sp. Is79A3]_x0001_
Culture01_3135_6	Culture01_3135	6283	7125	338806136	cytochrome c assembly protein [Nitrosomonas sp. Is79A3]
Culture01_3135_7	Culture01_3135	7266	8615	503412725	signal recognition particle protein [Nitrosomonas sp. AL212]_x0001_
Culture01_3135_8	Culture01_3135	8620	9060	655011918	signal peptide protein [Nitrosomonas cryotolerans]
Culture01_3135_9	Culture01_3135	9060	9509	503732550	deoxyuridine 5'-triphosphate nucleotidohydrolase [Nitrosomonas sp. Is79A3]_x0001_
Culture01_3135_10	Culture01_3135	9516	10724	503732551	phosphopantothenate synthase [Nitrosomonas sp. Is79A3]_x0001_
Culture01_3135_12	Culture01_3135	10913	11587	503732552	hypothetical protein [Nitrosomonas sp. Is79A3]_x0001_
Culture01_3135_13	Culture01_3135	11646	11882	503732553	50S ribosomal protein L28 [Nitrosomonas sp. Is79A3]_x0001_
Culture01_3135_15	Culture01_3135	12145	13335	503732555	aminotransferase [Nitrosomonas sp. Is79A3]_x0001_
Culture01_3135_16	Culture01_3135	13579	14124	503732556	ribosomal large subunit pseudouridine synthase E [Nitrosomonas sp. Is79A3]_x0001_
Culture01_3135_17	Culture01_3135	14152	14604	503732557	phosphohistidine phosphatase [Nitrosomonas sp. Is79A3]_x0001_
Culture01_3135_18	Culture01_3135	14636	14932	503732558	hypothetical protein [Nitrosomonas sp. Is79A3]_x0001_
Culture01_3135_19	Culture01_3135	14948	15523	503732559	hypothetical protein [Nitrosomonas sp. Is79A3]_x0001_
Culture01_3135_20	Culture01_3135	15591	16403	503732560	pyrroline-5-carboxylate reductase [Nitrosomonas sp. Is79A3]_x0001_
Culture01_3135_21	Culture01_3135	16522	17352	503732561	5-hydroxymethyluracil DNA glycosylase [Nitrosomonas sp. Is79A3]_x0001_
Culture01_3135_22	Culture01_3135	17356	18219	503732562	hypothetical protein [Nitrosomonas sp. Is79A3]_x0001_
Culture01_3135_23	Culture01_3135	18216	19583	503732563	ABC transporter [Nitrosomonas sp. Is79A3]_x0001_
Culture01_3135_24	Culture01_3135	19576	20319	503732564	ABC transporter permease [Nitrosomonas sp. Is79A3]_x0001_
Culture01_3135_25	Culture01_3135	20339	21067	503732565	multidrug ABC transporter ATPase [Nitrosomonas sp. Is79A3]_x0001_
Culture01_3135_26	Culture01_3135	21497	22180	503732566	membrane protein [Nitrosomonas sp. Is79A3]_x0001_
Culture01_3135_27	Culture01_3135	22260	23591	503732567	N-ethylammeline chlorohydrolase [Nitrosomonas sp. Is79A3]_x0001_
Culture01_3135_28	Culture01_3135	23608	24315	503412706	3-demethylubiquinone-9 3-methyltransferase [Nitrosomonas sp. AL212]_x0001_
Culture01_3135_29	Culture01_3135	24357	25004	503732569	phosphoglycolate phosphatase [Nitrosomonas sp. Is79A3]_x0001_
Culture01_3139_1	Culture01_3139	238	1962	503732628	methyl-accepting chemotaxis protein [Nitrosomonas sp. Is79A3]_x0001_
Culture01_3139_4	Culture01_3139	3230	3682	503413550	PAS sensor protein [Nitrosomonas sp. AL212]_x0001_
Culture01_3139_5	Culture01_3139	3733	4212	503732279	polyketide cyclase [Nitrosomonas sp. Is79A3]_x0001_
Culture01_3139_6	Culture01_3139	4237	5400	503732280	FAD-dependent pyridine nucleotide-disulfide oxidoreductase [Nitrosomonas sp. Is79A3]_x0001_
Culture01_3139_7	Culture01_3139	5514	6425	338805862	Glutamyl-Q tRNA(Asp) synthetase [Nitrosomonas sp. Is79A3]
Culture01_3139_9	Culture01_3139	6717	8060	503732282	UDP-N-acetylmuramate:L-alanyl-gamma-D-glutamyl-meso-diaminopimelate ligase [Nitrosomonas sp. Is79A3]_x0001_
Culture01_3139_10	Culture01_3139	8105	8632	503732283	adenine phosphoribosyltransferase [Nitrosomonas sp. Is79A3]_x0001_
Culture01_3139_11	Culture01_3139	8760	9863	503732284	nitrite reductase [Nitrosomonas sp. Is79A3]_x0001_
Culture01_3139_12	Culture01_3139	10143	12125	503732285	potassium transporter [Nitrosomonas sp. Is79A3]_x0001_
Culture01_3139_13	Culture01_3139	12240	13535	503413558	glutamate--cysteine ligase [Nitrosomonas sp. AL212]_x0001_
Culture01_3139_14	Culture01_3139	13544	14503	503732287	glutathione synthetase [Nitrosomonas sp. Is79A3]_x0001_
Culture01_3139_15	Culture01_3139	14513	14875	739709292	hypothetical protein [Spirochaeta sp. JC202]_x0001_
Culture01_3139_16	Culture01_3139	15021	15764	325531767	TENA/THI-4 domain-containing protein [Nitrosomonas sp. AL212]
Culture01_3139_17	Culture01_3139	16011	18299	503731921	5-methyltetrahydropteroyltriglutamate--homocysteine methyltransferase [Nitrosomonas sp. Is79A3]_x0001_
Culture01_3139_18	Culture01_3139	18401	19300	503731922	LysR family transcriptional regulator [Nitrosomonas sp. Is79A3]_x0001_
Culture01_3139_19	Culture01_3139	19329	19982	499518313	hypothetical protein [Burkholderia pseudomallei]_x0001_
Culture01_3139_20	Culture01_3139	19987	21084	497622670	hypothetical protein [Burkholderia pseudomallei]_x0001_
Culture01_3139_21	Culture01_3139	21243	21662	503731924	membrane protein [Nitrosomonas sp. Is79A3]_x0001_
Culture01_3139_22	Culture01_3139	21731	22039	503731925	glutaredoxin [Nitrosomonas sp. Is79A3]_x0001_
Culture01_3139_23	Culture01_3139	22131	22967	503731926	N5-glutamine S-adenosyl-L-methionine-dependent methyltransferase [Nitrosomonas sp. Is79A3]_x0001_
Culture01_3139_24	Culture01_3139	23005	24084	503731927	peptide chain release factor 1 [Nitrosomonas sp. Is79A3]_x0001_
Culture01_3139_25	Culture01_3139	24081	25334	503731928	glutamyl-tRNA reductase [Nitrosomonas sp. Is79A3]_x0001_
Culture01_3139_26	Culture01_3139	25464	25958	503731929	hypothetical protein [Nitrosomonas sp. Is79A3]_x0001_
Culture01_3146_1	Culture01_3146	1	801	503732445	hypothetical protein [Nitrosomonas sp. Is79A3]_x0001_
Culture01_3146_2	Culture01_3146	1000	1506	503732444	HPP family protein [Nitrosomonas sp. Is79A3]_x0001_
Culture01_3146_3	Culture01_3146	1559	4003	503732600	ATPase [Nitrosomonas sp. Is79A3]_x0001_
Culture01_3146_4	Culture01_3146	4492	5871	748589216	monooxygenase, partial [Pseudomonas amygdali]_x0001_
Culture01_3146_5	Culture01_3146	5976	12320	738290269	hypothetical protein [Methylobacter luteus]
Culture01_3146_6	Culture01_3146	12416	13777	652906053	8-amino-7-oxononanoate synthase [Methylobacter luteus]
Culture01_3146_7	Culture01_3146	13841	16168	738290268	RND transporter, partial [Methylobacter luteus]
Culture01_3146_8	Culture01_3146	16181	16963	652906052	membrane protein [Methylobacter luteus]
Culture01_3146_9	Culture01_3146	17123	18343	652906051	hypothetical protein [Methylobacter luteus]
Culture01_3146_13	Culture01_3146	19975	22572	503414006	alanyl-tRNA synthetase [Nitrosomonas sp. AL212]_x0001_
Culture01_3146_14	Culture01_3146	22569	22934	503414007	hypothetical protein [Nitrosomonas sp. AL212]_x0001_
Culture01_3146_15	Culture01_3146	22931	23398	503414008	recombination protein RecX [Nitrosomonas sp. AL212]_x0001_
Culture01_3146_16	Culture01_3146	23404	24453	503730371	recombinase RecA [Nitrosomonas sp. Is79A3]_x0001_
Culture01_3146_17	Culture01_3146	24792	25346	325533000	Adenylate kinase [Nitrosomonas sp. AL212]
Culture01_3146_18	Culture01_3146	25488	26747	503414011	6-phosphofructokinase [Nitrosomonas sp. AL212]_x0001_
Culture01_3146_19	Culture01_3146	26973	29030	503414012	pyrophosphatase [Nitrosomonas sp. AL212]_x0001_
Culture01_3146_21	Culture01_3146	30017	33190	325532942	TonB-dependent receptor [Nitrosomonas sp. AL212]
Culture01_3146_22	Culture01_3146	33659	35899	503413951	guanylate cyclase [Nitrosomonas sp. AL212]_x0001_
Culture01_3146_23	Culture01_3146	36056	38116	338803895	TonB-dependent receptor [Nitrosomonas sp. Is79A3]
Culture01_3146_24	Culture01_3146	38587	39009	752712905	Fur family transcriptional regulator [Nitrosomonas sp. Is79A3]
Culture01_3146_25	Culture01_3146	39245	40837	503732614	hypothetical protein [Nitrosomonas sp. Is79A3]_x0001_
Culture01_3146_26	Culture01_3146	40845	41282	338806208	hypothetical protein Nit79A3_2692 [Nitrosomonas sp. Is79A3]
Culture01_3146_27	Culture01_3146	41513	42820	503732612	transporter [Nitrosomonas sp. Is79A3]_x0001_
Culture01_3146_28	Culture01_3146	42845	44416	503411590	RND transporter [Nitrosomonas sp. AL212]_x0001_
Culture01_3146_29	Culture01_3146	44428	47565	503411591	cation transporter [Nitrosomonas sp. AL212]_x0001_
Culture01_3146_30	Culture01_3146	47784	48860	740107812	hypothetical protein [Sulfurospirillum sp. SCADC]_x0001_
Culture01_3146_31	Culture01_3146	48881	49267	496439175	twitching motility protein PilT [Thiorhodovibrio sp. 970]_x0001_
Culture01_3146_33	Culture01_3146	49717	50622	519001184	membrane protein [Methylobacter marinus]
Culture01_3146_34	Culture01_3146	50652	51317	503411526	type 11 methyltransferase [Nitrosomonas sp. AL212]_x0001_
Culture01_3168_1	Culture01_3168	115	813	503731641	DNA polymerase III subunit epsilon [Nitrosomonas sp. Is79A3]_x0001_
Culture01_3168_2	Culture01_3168	815	1294	503731640	ribonuclease H [Nitrosomonas sp. Is79A3]_x0001_
Culture01_3168_3	Culture01_3168	1291	2061	503731639	methyltransferase type 11 [Nitrosomonas sp. Is79A3]_x0001_
Culture01_3168_4	Culture01_3168	2144	2917	338805204	Hydroxyacylglutathione hydrolase [Nitrosomonas sp. Is79A3]
Culture01_3168_5	Culture01_3168	3027	3620	503731637	cytochrome P460 [Nitrosomonas sp. Is79A3]_x0001_
Culture01_3168_6	Culture01_3168	3926	4624	503732793	short-chain dehydrogenase [Nitrosomonas sp. Is79A3]_x0001_
Culture01_3177_2	Culture01_3177	167	475	503732725	30S ribosomal protein S10 [Nitrosomonas sp. Is79A3]_x0001_
Culture01_3177_3	Culture01_3177	572	1219	503732724	50S ribosomal protein L3 [Nitrosomonas sp. Is79A3]_x0001_
Culture01_3177_4	Culture01_3177	1256	1876	503732723	50S ribosomal protein L4 [Nitrosomonas sp. Is79A3]_x0001_
Culture01_3177_5	Culture01_3177	1873	2208	503732722	50S ribosomal protein L23 [Nitrosomonas sp. Is79A3]_x0001_
Culture01_3177_6	Culture01_3177	2208	3041	503732721	50S ribosomal protein L2 [Nitrosomonas sp. Is79A3]_x0001_
Culture01_3177_7	Culture01_3177	3050	3331	503732720	30S ribosomal protein S19 [Nitrosomonas sp. Is79A3]_x0001_
Culture01_3177_8	Culture01_3177	3343	3684	503732719	50S ribosomal protein L22 [Nitrosomonas sp. Is79A3]_x0001_
Culture01_3177_9	Culture01_3177	3705	4463	325531330	ribosomal protein S3 [Nitrosomonas sp. AL212]
Culture01_3177_10	Culture01_3177	4527	4943	503412451	50S ribosomal protein L16 [Nitrosomonas sp. AL212]_x0001_
Culture01_3177_13	Culture01_3177	5464	5832	503732714	50S ribosomal protein L14 [Nitrosomonas sp. Is79A3]_x0001_
Culture01_3177_14	Culture01_3177	5850	6158	503412455	50S ribosomal protein L24 [Nitrosomonas sp. AL212]_x0001_
Culture01_3177_15	Culture01_3177	6181	6720	503732712	50S ribosomal protein L5 [Nitrosomonas sp. Is79A3]_x0001_
Culture01_3177_16	Culture01_3177	6728	7033	503732711	30S ribosomal protein S14 [Nitrosomonas sp. Is79A3]_x0001_
Culture01_3177_17	Culture01_3177	7098	7493	503732710	30S ribosomal protein S8 [Nitrosomonas sp. Is79A3]_x0001_
Culture01_3177_18	Culture01_3177	7509	8042	503732709	50S ribosomal protein L6 [Nitrosomonas sp. Is79A3]_x0001_
Culture01_3177_19	Culture01_3177	8051	8407	338806314	ribosomal protein L18 [Nitrosomonas sp. Is79A3]
Culture01_3177_20	Culture01_3177	8438	8962	503732707	30S ribosomal protein S5 [Nitrosomonas sp. Is79A3]_x0001_
Culture01_3177_22	Culture01_3177	9143	9565	655493575	50S ribosomal protein L15 [Tepidiphilus margaritifer]
Culture01_3177_23	Culture01_3177	9600	10922	503732704	preprotein translocase subunit SecY [Nitrosomonas sp. Is79A3]_x0001_
Culture01_3177_24	Culture01_3177	10938	11159	503412465	translation initiation factor IF-1 [Nitrosomonas sp. AL212]_x0001_
Culture01_3177_25	Culture01_3177	11356	11715	503732701	30S ribosomal protein S13 [Nitrosomonas sp. Is79A3]_x0001_
Culture01_3177_26	Culture01_3177	11755	12144	503412467	30S ribosomal protein S11 [Nitrosomonas sp. AL212]_x0001_
Culture01_3177_27	Culture01_3177	12110	12781	338806305	ribosomal protein S4 [Nitrosomonas sp. Is79A3]
Culture01_3177_28	Culture01_3177	12823	13824	503732698	DNA-directed RNA polymerase subunit alpha [Nitrosomonas sp. Is79A3]_x0001_
Culture01_3177_29	Culture01_3177	13814	14206	503732697	50S ribosomal protein L17 [Nitrosomonas sp. Is79A3]_x0001_
Culture01_3177_30	Culture01_3177	14489	15298	503732696	biotin-(acetyl-CoA carboxylase) ligase [Nitrosomonas sp. Is79A3]_x0001_
Culture01_3177_31	Culture01_3177	15308	16078	503412472	Baf family transcriptional regulator [Nitrosomonas sp. AL212]_x0001_
Culture01_3177_32	Culture01_3177	16078	16692	503732694	GTP-binding protein YsxC [Nitrosomonas sp. Is79A3]_x0001_
Culture01_3177_33	Culture01_3177	16881	17885	752713236	delta-aminolevulinic acid dehydratase [Nitrosomonas sp. Is79A3]
Culture01_3177_34	Culture01_3177	18166	20484	503732692	penicillin-binding protein 1A [Nitrosomonas sp. Is79A3]_x0001_
Culture01_3177_35	Culture01_3177	20812	21807	503732691	fimbrial assembly protein [Nitrosomonas sp. Is79A3]_x0001_
Culture01_3177_36	Culture01_3177	21804	22394	503412477	fimbrial protein [Nitrosomonas sp. AL212]_x0001_
Culture01_3177_37	Culture01_3177	22404	23018	503732689	pilus assembly protein PilO [Nitrosomonas sp. Is79A3]_x0001_
Culture01_3177_38	Culture01_3177	23021	23542	503732688	pilus assembly protein PilP [Nitrosomonas sp. Is79A3]_x0001_
Culture01_3177_39	Culture01_3177	23570	25675	338806293	type IV pilus secretin PilQ [Nitrosomonas sp. Is79A3]
Culture01_3177_40	Culture01_3177	25683	26147	503732686	RNA methyltransferase [Nitrosomonas sp. Is79A3]_x0001_
Culture01_3177_41	Culture01_3177	26156	26851	503732685	phosphoribosyltransferase [Nitrosomonas sp. Is79A3]_x0001_
Culture01_3177_42	Culture01_3177	26973	27980	338806290	Biotin synthase [Nitrosomonas sp. Is79A3]
Culture01_3177_43	Culture01_3177	27981	29147	503732683	8-amino-7-oxononanoate synthase [Nitrosomonas sp. Is79A3]_x0001_
Culture01_3177_44	Culture01_3177	29144	29914	503412485	pimelyl-ACP methyl ester esterase [Nitrosomonas sp. AL212]_x0001_
Culture01_3177_45	Culture01_3177	29892	30770	503412486	malonyl-CoA O-methyltransferase [Nitrosomonas sp. AL212]_x0001_
Culture01_3177_46	Culture01_3177	30772	31455	503412487	ATP-dependent dethiobiotin synthetase BioD [Nitrosomonas sp. AL212]_x0001_
Culture01_3177_49	Culture01_3177	31968	32264	503412489	hypothetical protein [Nitrosomonas sp. AL212]_x0001_
Culture01_3177_50	Culture01_3177	32366	33004	503732677	hypothetical protein [Nitrosomonas sp. Is79A3]_x0001_
Culture01_3177_51	Culture01_3177	33064	33435	503732676	hypothetical protein [Nitrosomonas sp. Is79A3]_x0001_
Culture01_3413_1	Culture01_3413	426	809	503730928	MerR family transcriptional regulator [Nitrosomonas sp. Is79A3]_x0001_
Culture01_3413_2	Culture01_3413	787	1095	503730927	integration host factor subunit alpha [Nitrosomonas sp. Is79A3]_x0001_
Culture01_3413_3	Culture01_3413	1284	3641	503730926	phenylalanyl-tRNA synthetase subunit beta [Nitrosomonas sp. Is79A3]_x0001_
Culture01_3413_4	Culture01_3413	3685	4704	503730925	phenylalanyl-tRNA synthetase subunit alpha [Nitrosomonas sp. Is79A3]_x0001_
Culture01_3413_5	Culture01_3413	4820	5179	503413322	50S ribosomal protein L20 [Nitrosomonas sp. AL212]_x0001_
Culture01_3413_7	Culture01_3413	5479	6033	503730922	translation initiation factor IF-3 [Nitrosomonas sp. Is79A3]_x0001_
Culture01_3413_8	Culture01_3413	6081	7988	503730921	threonyl-tRNA synthetase [Nitrosomonas sp. Is79A3]_x0001_
Culture01_3413_9	Culture01_3413	8098	8853	503413326	hypothetical protein [Nitrosomonas sp. AL212]_x0001_
Culture01_3526_2	Culture01_3526	1310	2413	518706254	hypothetical protein [Methylovulum miyakonense]
Culture01_3591_2	Culture01_3591	506	2206	503731661	hypothetical protein [Nitrosomonas sp. Is79A3]_x0001_
Culture01_3650_1	Culture01_3650	317	1012	503733108	hypothetical protein [Nitrosomonas sp. Is79A3]_x0001_
Culture01_3650_2	Culture01_3650	1088	5677	503733109	chemotaxis protein CheA [Nitrosomonas sp. Is79A3]_x0001_
Culture01_3650_3	Culture01_3650	5718	7823	503411764	methyl-accepting chemotaxis protein [Nitrosomonas sp. AL212]_x0001_
Culture01_3650_4	Culture01_3650	8133	9644	503733111	threonine dehydratase [Nitrosomonas sp. Is79A3]_x0001_
Culture01_3650_5	Culture01_3650	9761	11056	503731561	monooxygenase [Nitrosomonas sp. Is79A3]_x0001_
Culture01_3650_6	Culture01_3650	11084	12526	503733117	exonuclease I [Nitrosomonas sp. Is79A3]_x0001_
Culture01_3650_7	Culture01_3650	12643	13035	752709558	endoribonuclease L-PSP [Nitrosomonas europaea]
Culture01_3650_10	Culture01_3650	14583	15452	503733119	hypothetical protein [Nitrosomonas sp. Is79A3]_x0001_
Culture01_3650_11	Culture01_3650	15482	15871	503733120	type II secretion system protein G [Nitrosomonas sp. Is79A3]_x0001_
Culture01_3650_12	Culture01_3650	15871	16380	752714035	general secretion pathway protein GspG [Nitrosomonas sp. Is79A3]
Culture01_3650_13	Culture01_3650	16388	18667	503733122	type II secretion pathway protein GspD [Nitrosomonas sp. Is79A3]_x0001_
Culture01_3650_14	Culture01_3650	18664	19230	503733123	membrane protein [Nitrosomonas sp. Is79A3]_x0001_
Culture01_3650_15	Culture01_3650	19236	19832	338806748	transmembrane protein [Nitrosomonas sp. Is79A3]
Culture01_3650_16	Culture01_3650	19814	20362	503733125	fimbrial assembly protein [Nitrosomonas sp. Is79A3]_x0001_
Culture01_3650_17	Culture01_3650	20343	21182	503733126	hypothetical protein [Nitrosomonas sp. Is79A3]_x0001_
Culture01_3650_18	Culture01_3650	21163	22851	503733127	general secretion protein E [Nitrosomonas sp. Is79A3]_x0001_
Culture01_3650_19	Culture01_3650	22851	24035	503733128	type II secretion system protein [Nitrosomonas sp. Is79A3]_x0001_
Culture01_3650_20	Culture01_3650	24045	24479	503733129	general secretion pathway protein G [Nitrosomonas sp. Is79A3]_x0001_
Culture01_3650_21	Culture01_3650	24765	25448	503733130	peptidase [Nitrosomonas sp. Is79A3]_x0001_
Culture01_3650_22	Culture01_3650	25759	28263	499782084	magnesium-translocating P-type ATPase [Rhodoferax ferrireducens]_x0001_
Culture01_3650_23	Culture01_3650	28448	32488	338806755	multi-sensor hybrid histidine kinase [Nitrosomonas sp. Is79A3]
Culture01_3650_24	Culture01_3650	32485	33888	503733166	GTP-binding protein [Nitrosomonas sp. Is79A3]_x0001_
Culture01_3650_25	Culture01_3650	33892	35274	503733167	hypothetical protein [Nitrosomonas sp. Is79A3]_x0001_
Culture01_3650_26	Culture01_3650	35440	36141	503733168	glutamine amidotransferase [Nitrosomonas sp. Is79A3]_x0001_
Culture01_3650_27	Culture01_3650	36159	37169	503733174	hydrolase [Nitrosomonas sp. Is79A3]_x0001_
Culture01_3650_28	Culture01_3650	37402	39867	503733176	dienelactone hydrolase [Nitrosomonas sp. Is79A3]_x0001_
Culture01_3650_30	Culture01_3650	40340	40699	503414040	hypothetical protein [Nitrosomonas sp. AL212]_x0001_
Culture01_3650_33	Culture01_3650	42130	43245	503583636	integrase [Methylomonas methanica]_x0001_
Culture01_3650_37	Culture01_3650	44983	47199	651254234	hypothetical protein [Acidobacteria bacterium KBS 146]
Culture01_3650_40	Culture01_3650	48516	49748	338806831	major facilitator superfamily MFS_1 [Nitrosomonas sp. Is79A3]
Culture01_3650_41	Culture01_3650	49763	50302	503733206	alkyl hydroperoxide reductase [Nitrosomonas sp. Is79A3]_x0001_
Culture01_3650_42	Culture01_3650	50413	50784	503414046	conjugal transfer protein TraR [Nitrosomonas sp. AL212]_x0001_
Culture01_3650_43	Culture01_3650	50791	51339	503733204	DNA mismatch repair protein MutS [Nitrosomonas sp. Is79A3]_x0001_
Culture01_3650_44	Culture01_3650	51383	52333	503733203	thioredoxin reductase [Nitrosomonas sp. Is79A3]_x0001_
Culture01_3650_45	Culture01_3650	52337	53002	503733202	protocatechuate 3,4-dioxygenase [Nitrosomonas sp. Is79A3]_x0001_
Culture01_367_1	Culture01_367	141	3599	503731152	DNA helicase UvrD [Nitrosomonas sp. Is79A3]_x0001_
Culture01_367_2	Culture01_367	3592	6357	503731151	DNA repair protein [Nitrosomonas sp. Is79A3]_x0001_
Culture01_367_3	Culture01_367	6386	6709	503412667	ferredoxin [Nitrosomonas sp. AL212]_x0001_
Culture01_367_4	Culture01_367	6887	7540	503731148	hypothetical protein [Nitrosomonas sp. Is79A3]_x0001_
Culture01_367_5	Culture01_367	7646	8560	503731147	peptidyl-prolyl cis-trans isomerase [Nitrosomonas sp. Is79A3]_x0001_
Culture01_367_6	Culture01_367	8621	10600	490281225	Arginine decarboxylase; Lysine decarboxylase; Ornithine decarboxylase [Nitrosospira sp. APG3]_x0001_
Culture01_367_7	Culture01_367	10615	12069	490285106	Mannose-1-phosphate guanylyltransferase (GDP) [Nitrosospira sp. APG3]_x0001_
Culture01_367_12	Culture01_367	16519	17463	754947949	transposase [Burkholderia kururiensis]
Culture01_367_13	Culture01_367	17953	18648	640612850	methylase [Nitrosospira briensis]
Culture01_367_15	Culture01_367	20097	21314	740715099	glycosyl transferase [Janthinobacterium agaricidamnosum]
Culture01_367_17	Culture01_367	22129	22824	748757936	hypothetical protein [Desulfobacter postgatei]
Culture01_367_18	Culture01_367	22805	24115	736747955	GDP-mannose dehydrogenase [Janthinobacterium lividum]_x0001_
Culture01_367_19	Culture01_367	24171	26129	740709818	heparinase [Janthinobacterium agaricidamnosum]_x0001_
Culture01_367_21	Culture01_367	27342	29222	736778783	adenylate cyclase 1 [Janthinobacterium lividum]_x0001_
Culture01_367_22	Culture01_367	29259	30347	740709824	hypothetical protein [Janthinobacterium agaricidamnosum]_x0001_
Culture01_367_23	Culture01_367	30499	31218	738316939	hypothetical protein, partial [Methylocaldum szegediense]
Culture01_367_26	Culture01_367	35136	36140	640612843	family 2 glycosyl transferase [Nitrosospira briensis]
Culture01_367_28	Culture01_367	37823	38467	503731248	EpsI family protein [Nitrosomonas sp. Is79A3]_x0001_
Culture01_367_29	Culture01_367	38587	39486	503731247	exosortase [Nitrosomonas sp. Is79A3]_x0001_
Culture01_367_30	Culture01_367	39499	40404	503412593	chain-length determining protein [Nitrosomonas sp. AL212]_x0001_
Culture01_367_31	Culture01_367	40436	41800	503731245	chain-length determining protein [Nitrosomonas sp. Is79A3]_x0001_
Culture01_367_32	Culture01_367	41883	42725	338804795	polysaccharide export protein EpsE [Nitrosomonas sp. Is79A3]
Culture01_367_33	Culture01_367	42757	43725	325531478	peptidyl-prolyl cis-trans isomerase, EpsD family [Nitrosomonas sp. AL212]
Culture01_367_34	Culture01_367	44311	45315	503731243	alcohol dehydrogenase [Nitrosomonas sp. Is79A3]_x0001_
Culture01_367_35	Culture01_367	45581	49474	338806349	diguanylate cyclase/phosphodiesterase with PAS/PAC sensor(s) [Nitrosomonas sp. Is79A3]
Culture01_367_36	Culture01_367	49651	49968	503731242	cupin [Nitrosomonas sp. Is79A3]_x0001_
Culture01_367_38	Culture01_367	50391	51650	503731240	transcription termination factor Rho [Nitrosomonas sp. Is79A3]_x0001_
Culture01_367_39	Culture01_367	51798	52124	503731239	thioredoxin [Nitrosomonas sp. Is79A3]_x0001_
Culture01_367_40	Culture01_367	52342	53397	338804787	ABC transporter related protein [Nitrosomonas sp. Is79A3]
Culture01_367_41	Culture01_367	53403	55004	338804786	ABC-type transporter, integral membrane subunit [Nitrosomonas sp. Is79A3]
Culture01_367_42	Culture01_367	55103	56116	503412941	iron deficiency-induced protein A [Nitrosomonas sp. AL212]_x0001_
Culture01_367_43	Culture01_367	56210	56971	503731235	hypothetical protein [Nitrosomonas sp. Is79A3]_x0001_
Culture01_367_44	Culture01_367	56990	58543	503731234	GTP-binding protein HSR1 [Nitrosomonas sp. Is79A3]_x0001_
Culture01_367_45	Culture01_367	58540	59769	503412945	hypothetical protein [Nitrosomonas sp. AL212]_x0001_
Culture01_367_46	Culture01_367	59994	60719	325531850	Tail Collar domain protein [Nitrosomonas sp. AL212]
Culture01_367_47	Culture01_367	60844	61818	503412947	hypothetical protein [Nitrosomonas sp. AL212]_x0001_
Culture01_367_48	Culture01_367	61893	67928	503731230	Hemolysin-type calcium-binding protein [Nitrosomonas sp. Is79A3]_x0001_
Culture01_367_50	Culture01_367	69581	72403	738419799	hypothetical protein [Mycobacterium austroafricanum]
Culture01_367_51	Culture01_367	72594	73988	503731917	histidine kinase [Nitrosomonas sp. Is79A3]_x0001_
Culture01_367_52	Culture01_367	74023	76464	503731918	diguanylate cyclase [Nitrosomonas sp. Is79A3]_x0001_
Culture01_367_56	Culture01_367	78367	79671	503731227	aminopeptidase [Nitrosomonas sp. Is79A3]_x0001_
Culture01_367_57	Culture01_367	79903	81540	503731226	hypothetical protein [Nitrosomonas sp. Is79A3]_x0001_
Culture01_367_58	Culture01_367	81591	82190	503731225	membrane protein [Nitrosomonas sp. Is79A3]_x0001_
Culture01_367_59	Culture01_367	82351	85200	668673263	Virulence sensor protein BvgS precursor [Candidatus Accumulibacter sp. SK-01]
Culture01_367_60	Culture01_367	85482	86219	749888983	hypothetical protein, partial [Agarivorans albus]
Culture01_367_65	Culture01_367	90082	91155	503412558	exodeoxyribonuclease III [Nitrosomonas sp. AL212]_x0001_
Culture01_367_66	Culture01_367	91152	92528	503731221	MFS transporter [Nitrosomonas sp. Is79A3]_x0001_
Culture01_367_67	Culture01_367	92547	93734	338804769	AFG1-family ATPase [Nitrosomonas sp. Is79A3]
Culture01_367_70	Culture01_367	103387	104322	503412545	epimerase [Nitrosomonas sp. AL212]_x0001_
Culture01_367_71	Culture01_367	104319	105620	503412546	deoxyribodipyrimidine photo-lyase [Nitrosomonas sp. AL212]_x0001_
Culture01_369_1	Culture01_369	700	1743	503413335	peptide ABC transporter permease [Nitrosomonas sp. AL212]_x0001_
Culture01_369_2	Culture01_369	1688	3892	503730754	peptide ABC transporter substrate-binding protein [Nitrosomonas sp. Is79A3]_x0001_
Culture01_369_3	Culture01_369	4016	4801	503730753	enoyl-ACP reductase [Nitrosomonas sp. Is79A3]_x0001_
Culture01_369_4	Culture01_369	4846	6729	503730752	peptidyl-prolyl cis-trans isomerase [Nitrosomonas sp. Is79A3]_x0001_
Culture01_369_5	Culture01_369	6989	7261	503413339	transcriptional regulator [Nitrosomonas sp. AL212]_x0001_
Culture01_369_6	Culture01_369	7498	8490	503730750	glycerol-3-phosphate dehydrogenase [Nitrosomonas sp. Is79A3]_x0001_
Culture01_369_7	Culture01_369	8487	8969	503730749	hypothetical protein [Nitrosomonas sp. Is79A3]_x0001_
Culture01_369_8	Culture01_369	9002	9439	503413342	preprotein translocase subunit SecB [Nitrosomonas sp. AL212]_x0001_
Culture01_369_9	Culture01_369	9518	9775	503730747	glutaredoxin [Nitrosomonas sp. Is79A3]_x0001_
Culture01_369_10	Culture01_369	9785	10240	325532268	Rhodanese-like protein [Nitrosomonas sp. AL212]
Culture01_369_11	Culture01_369	10537	11286	503730745	phosphoglyceromutase [Nitrosomonas sp. Is79A3]_x0001_
Culture01_369_12	Culture01_369	11316	12566	338804279	Peptidase M23 [Nitrosomonas sp. Is79A3]
Culture01_369_13	Culture01_369	12613	14049	503413835	peptidase S41 [Nitrosomonas sp. AL212]_x0001_
Culture01_369_14	Culture01_369	14063	14809	503413836	molybdopterin biosynthesis protein MoeB [Nitrosomonas sp. AL212]_x0001_
Culture01_369_15	Culture01_369	14830	15363	503730741	dihydroorotate oxidase [Nitrosomonas sp. Is79A3]_x0001_
Culture01_369_16	Culture01_369	15793	16764	338804274	riboflavin biosynthesis protein RibF [Nitrosomonas sp. Is79A3]
Culture01_369_17	Culture01_369	16784	19582	503730738	isoleucyl-tRNA synthetase [Nitrosomonas sp. Is79A3]_x0001_
Culture01_369_18	Culture01_369	19616	20107	503730737	peptidase A8 [Nitrosomonas sp. Is79A3]_x0001_
Culture01_369_20	Culture01_369	20462	21667	752715691	hypothetical protein, partial [Nitrosomonas sp. AL212]
Culture01_369_21	Culture01_369	21848	22594	503730732	hypothetical protein [Nitrosomonas sp. Is79A3]_x0001_
Culture01_369_23	Culture01_369	23104	24378	503413857	cytochrome P450 [Nitrosomonas sp. AL212]_x0001_
Culture01_369_24	Culture01_369	24424	26478	503730729	ribonuclease E [Nitrosomonas sp. Is79A3]_x0001_
Culture01_369_25	Culture01_369	26854	28347	503730728	5'-nucleotidase [Nitrosomonas sp. Is79A3]_x0001_
Culture01_369_26	Culture01_369	28548	29858	503413873	hypothetical protein [Nitrosomonas sp. AL212]_x0001_
Culture01_369_27	Culture01_369	30023	31441	338804261	acetyl-CoA carboxylase, biotin carboxylase [Nitrosomonas sp. Is79A3]
Culture01_369_28	Culture01_369	31475	33301	503730725	pyruvate carboxylase [Nitrosomonas sp. Is79A3]_x0001_
Culture01_369_31	Culture01_369	34239	35051	503730860	beta-propeller repeat TECPR [Nitrosomonas sp. Is79A3]_x0001_
Culture01_369_32	Culture01_369	35366	36922	503412241	amino acid permease [Nitrosomonas sp. AL212]_x0001_
Culture01_369_33	Culture01_369	36945	39614	475051748	Hopanoid-associated RND transporter, HpnN [Nitrosospira sp. APG3]
Culture01_369_34	Culture01_369	39870	40562	503412240	membrane protein [Nitrosomonas sp. AL212]_x0001_
Culture01_369_35	Culture01_369	40648	41628	655012839	membrane protein [Nitrosomonas cryotolerans]
Culture01_369_36	Culture01_369	41793	43658	503730853	potassium transporter Kup [Nitrosomonas sp. Is79A3]_x0001_
Culture01_369_37	Culture01_369	43683	45449	503412124	peptidase metallopeptidase [Nitrosomonas sp. AL212]_x0001_
Culture01_369_38	Culture01_369	45471	45791	338804559	lipase [Nitrosomonas sp. Is79A3]
Culture01_369_39	Culture01_369	45930	46427	503731019	glycoside hydrolase [Nitrosomonas sp. Is79A3]_x0001_
Culture01_369_40	Culture01_369	46477	47556	503731018	chemotaxis protein [Nitrosomonas sp. Is79A3]_x0001_
Culture01_369_41	Culture01_369	47591	48202	503731017	chemotaxis protein CheD [Nitrosomonas sp. Is79A3]_x0001_
Culture01_369_42	Culture01_369	48207	49067	503731016	chemotaxis protein CheR [Nitrosomonas sp. Is79A3]_x0001_
Culture01_369_43	Culture01_369	49357	49869	503731014	purine-binding chemotaxis protein [Nitrosomonas sp. Is79A3]_x0001_
Culture01_369_44	Culture01_369	49936	52137	503731013	chemotaxis protein [Nitrosomonas sp. Is79A3]_x0001_
Culture01_369_45	Culture01_369	52278	52643	503731012	Fis family transcriptional regulator [Nitrosomonas sp. Is79A3]_x0001_
Culture01_369_46	Culture01_369	52710	53285	503731011	hypothetical protein [Nitrosomonas sp. Is79A3]_x0001_
Culture01_369_47	Culture01_369	53584	54822	503731010	diguanylate phosphodiesterase [Nitrosomonas sp. Is79A3]_x0001_
Culture01_369_48	Culture01_369	54983	55783	503731009	diguanylate cyclase [Nitrosomonas sp. Is79A3]_x0001_
Culture01_369_49	Culture01_369	56140	57843	503731008	diguanylate cyclase [Nitrosomonas sp. Is79A3]_x0001_
Culture01_369_50	Culture01_369	57969	58601	503413416	LuxR family transcriptional regulator [Nitrosomonas sp. AL212]_x0001_
Culture01_369_51	Culture01_369	58617	60194	338804545	putative signal transduction histidine kinase [Nitrosomonas sp. Is79A3]
Culture01_369_52	Culture01_369	60498	61961	503731005	flagellin [Nitrosomonas sp. Is79A3]_x0001_
Culture01_369_53	Culture01_369	62053	62421	503731004	flagellar protein FlaG protein [Nitrosomonas sp. Is79A3]_x0001_
Culture01_369_54	Culture01_369	62450	64423	503731003	flagellar hook protein [Nitrosomonas sp. Is79A3]_x0001_
Culture01_369_55	Culture01_369	64471	64902	503731002	flagellar biosynthesis protein FliS [Nitrosomonas sp. Is79A3]_x0001_
Culture01_369_56	Culture01_369	64937	65272	503731001	flagellar export protein FliJ [Nitrosomonas sp. Is79A3]_x0001_
Culture01_369_57	Culture01_369	65344	66390	503731000	hypothetical protein [Nitrosomonas sp. Is79A3]_x0001_
Culture01_369_58	Culture01_369	66374	66706	503730999	flagellar biosynthesis protein [Nitrosomonas sp. Is79A3]_x0001_
Culture01_369_59	Culture01_369	66706	67491	503730998	hypothetical protein [Nitrosomonas sp. Is79A3]_x0001_
Culture01_369_60	Culture01_369	67539	67880	338804536	UPF0060 membrane protein ynfA [Nitrosomonas sp. Is79A3]
Culture01_369_61	Culture01_369	67951	68205	503730996	transcriptional regulator [Nitrosomonas sp. Is79A3]_x0001_
Culture01_369_62	Culture01_369	68297	69385	503413300	adenine glycosylase [Nitrosomonas sp. AL212]_x0001_
Culture01_369_63	Culture01_369	69378	70004	503730994	5-formyltetrahydrofolate cyclo-ligase [Nitrosomonas sp. Is79A3]_x0001_
Culture01_369_64	Culture01_369	70013	70627	503730992	aromatic acid decarboxylase [Nitrosomonas sp. Is79A3]_x0001_
Culture01_369_65	Culture01_369	70705	71658	503730991	HPr kinase [Nitrosomonas sp. Is79A3]_x0001_
Culture01_369_66	Culture01_369	71645	72112	503730990	PTS sugar transporter subunit IIA [Nitrosomonas sp. Is79A3]_x0001_
Culture01_369_67	Culture01_369	72181	72507	503413305	RNA polymerase subunit sigma-54 [Nitrosomonas sp. AL212]_x0001_
Culture01_369_68	Culture01_369	72527	73975	503730988	RNA polymerase subunit sigma-54 [Nitrosomonas sp. Is79A3]_x0001_
Culture01_369_69	Culture01_369	74030	74752	503413307	ABC transporter [Nitrosomonas sp. AL212]_x0001_
Culture01_369_70	Culture01_369	74790	75320	503413308	signal peptide protein [Nitrosomonas sp. AL212]_x0001_
Culture01_369_71	Culture01_369	75324	75899	503730985	hypothetical protein [Nitrosomonas sp. Is79A3]_x0001_
Culture01_369_72	Culture01_369	76113	77210	503730984	quinolinate synthetase [Nitrosomonas sp. Is79A3]_x0001_
Culture01_369_73	Culture01_369	77247	78425	503730983	phospholipase [Nitrosomonas sp. Is79A3]_x0001_
Culture01_369_74	Culture01_369	78461	79483	338804521	Sua5/YciO/YrdC/YwlC family protein [Nitrosomonas sp. Is79A3]
Culture01_369_75	Culture01_369	79510	80280	503730981	CbbY [Nitrosomonas sp. Is79A3]_x0001_
Culture01_369_76	Culture01_369	80352	80705	503730932	hypothetical protein [Nitrosomonas sp. Is79A3]_x0001_
Culture01_369_77	Culture01_369	80788	81858	503730931	peptidase M23 [Nitrosomonas sp. Is79A3]_x0001_
Culture01_369_78	Culture01_369	81875	82510	338804469	Protein-L-isoaspartate O-methyltransferase [Nitrosomonas sp. Is79A3]
Culture01_369_79	Culture01_369	82589	83332	503413317	stationary phase survival protein SurE [Nitrosomonas sp. AL212]_x0001_
Culture01_369_81	Culture01_369	83814	84797	497190241	GDP-fucose synthetase [Citreicella sp. 357]_x0001_
Culture01_369_82	Culture01_369	85380	86129	759422882	family 2 glycosyl transferase [Ponticoccus sp. UMTAT08]_x0001_
Culture01_369_83	Culture01_369	86158	87054	501499126	spsA [Pelodictyon phaeoclathratiforme]_x0001_
Culture01_369_84	Culture01_369	87082	88047	759554437	hypothetical protein, partial [Pseudomonas sp. CHM02]
Culture01_369_85	Culture01_369	88047	88655	738621501	acetyltransferase [Novosphingobium resinovorum]
Culture01_369_86	Culture01_369	88652	89797	737632422	hypothetical protein [Hyphomonas polymorpha]_x0001_
Culture01_369_87	Culture01_369	89794	90987	648502783	hypothetical protein [zeta proteobacterium SCGC AB-137-J06]
Culture01_369_88	Culture01_369	91028	92023	550800650	cell wall biogenesis glycosyltransferase [Candidatus Symbiobacter mobilis CR]
Culture01_369_89	Culture01_369	92020	92913	550800651	glycosyltransferase [Candidatus Symbiobacter mobilis CR]
Culture01_369_91	Culture01_369	94594	95904	655421448	hypothetical protein [beta proteobacterium SCGC AAA027-I06]
Culture01_369_92	Culture01_369	96156	97241	648502510	GDP-mannose 4,6-dehydratase [zeta proteobacterium SCGC AB-137-C09]
Culture01_369_94	Culture01_369	98780	101053	750291175	chain-length determining protein, partial [Methylovulum miyakonense]
Culture01_369_95	Culture01_369	101075	102319	30181004	Polysaccharide export protein [Nitrosomonas europaea ATCC 19718]
Culture01_369_96	Culture01_369	102617	104464	503730487	glucosamine--fructose-6-phosphate aminotransferase [Nitrosomonas sp. Is79A3]_x0001_
Culture01_3780_1	Culture01_3780	1	357	503732536	hypothetical protein [Nitrosomonas sp. Is79A3]_x0001_
Culture01_3780_9	Culture01_3780	3251	3637	338806197	hypothetical protein Nit79A3_2677 [Nitrosomonas sp. Is79A3]
Culture01_3794_1	Culture01_3794	150	3071	503733317	RNA polymerase recycling [Nitrosomonas sp. Is79A3]_x0001_
Culture01_3794_3	Culture01_3794	3325	4086	503414159	hypothetical protein [Nitrosomonas sp. AL212]_x0001_
Culture01_3797_2	Culture01_3797	341	685	503730911	preprotein translocase subunit SecE [Nitrosomonas sp. Is79A3]_x0001_
Culture01_3797_3	Culture01_3797	707	1240	503730912	transcription termination/antitermination factor NusG [Nitrosomonas sp. Is79A3]_x0001_
Culture01_3797_4	Culture01_3797	1362	1793	503730913	50S ribosomal protein L11 [Nitrosomonas sp. Is79A3]_x0001_
Culture01_3797_5	Culture01_3797	1795	2487	503730914	50S ribosomal protein L1 [Nitrosomonas sp. Is79A3]_x0001_
Culture01_3797_6	Culture01_3797	2812	3327	503730915	50S ribosomal protein L10 [Nitrosomonas sp. Is79A3]_x0001_
Culture01_3797_7	Culture01_3797	3378	3761	503730916	50S ribosomal protein L7/L12 [Nitrosomonas sp. Is79A3]_x0001_
Culture01_3797_8	Culture01_3797	3915	7988	503730917	DNA-directed RNA polymerase subunit beta [Nitrosomonas sp. Is79A3]_x0001_
Culture01_3797_9	Culture01_3797	8081	12283	503730918	DNA-directed RNA polymerase subunit beta' [Nitrosomonas sp. Is79A3]_x0001_
Culture01_3800_1	Culture01_3800	100	1479	503730763	serine ammonia-lyase [Nitrosomonas sp. Is79A3]_x0001_
Culture01_3800_3	Culture01_3800	2199	4595	503730813	TonB-denpendent receptor [Nitrosomonas sp. Is79A3]_x0001_
Culture01_3800_4	Culture01_3800	4686	6938	503730814	hypothetical protein [Nitrosomonas sp. Is79A3]_x0001_
Culture01_3800_5	Culture01_3800	7190	8263	503730815	multicopper oxidase [Nitrosomonas sp. Is79A3]_x0001_
Culture01_3800_6	Culture01_3800	8527	9048	503411515	aspartate carbamoyltransferase [Nitrosomonas sp. AL212]_x0001_
Culture01_3800_7	Culture01_3800	9123	9479	325531386	CrcB-like protein [Nitrosomonas sp. AL212]
Culture01_3800_8	Culture01_3800	9496	9810	503412505	hypothetical protein [Nitrosomonas sp. AL212]_x0001_
Culture01_3800_9	Culture01_3800	9942	10772	736912427	restriction endonuclease [Candidatus Accumulibacter sp. BA-91]_x0001_
Culture01_3800_10	Culture01_3800	10769	11686	668680221	Modification methylase DpnIIA [Candidatus Accumulibacter sp. BA-91]
Culture01_3800_11	Culture01_3800	11968	12447	738340452	hypothetical protein [Methylobacter whittenburyi]
Culture01_3817_2	Culture01_3817	999	2408	320121116	hypothetical protein Despr_0482 [Desulfobulbus propionicus DSM 2032]
Culture01_3817_3	Culture01_3817	2401	2907	338803913	hypothetical protein Nit79A3_0249 [Nitrosomonas sp. Is79A3]
Culture01_3817_5	Culture01_3817	3378	4565	503731827	integrase [Nitrosomonas sp. Is79A3]_x0001_
Culture01_3817_6	Culture01_3817	4896	5999	503731863	aspartate kinase [Nitrosomonas sp. Is79A3]_x0001_
Culture01_3817_7	Culture01_3817	6534	7553	503731644	tetraacyldisaccharide 4'-kinase [Nitrosomonas sp. Is79A3]_x0001_
Culture01_3817_8	Culture01_3817	7780	8670	503731645	esterase [Nitrosomonas sp. Is79A3]_x0001_
Culture01_3817_9	Culture01_3817	9107	10279	499425369	molybdopterin biosynthesis MoeZ [Nitrosomonas europaea]_x0001_
Culture01_3817_10	Culture01_3817	10486	10929	503731647	peptidase [Nitrosomonas sp. Is79A3]_x0001_
Culture01_3817_11	Culture01_3817	10996	11268	499425367	molybdenum cofactor biosynthesis protein MoaD [Nitrosomonas europaea]_x0001_
Culture01_3817_12	Culture01_3817	11307	13187	30181072	CAIB/BAIF family [Nitrosomonas europaea ATCC 19718]
Culture01_3817_13	Culture01_3817	13184	14863	503731650	AMP-dependent synthetase [Nitrosomonas sp. Is79A3]_x0001_
Culture01_3817_14	Culture01_3817	14863	16065	499425364	acyl-CoA dehydrogenase [Nitrosomonas europaea]_x0001_
Culture01_3817_15	Culture01_3817	16124	17326	499425363	MFS transporter [Nitrosomonas europaea]_x0001_
Culture01_3817_16	Culture01_3817	17352	18134	503731653	hydrolase [Nitrosomonas sp. Is79A3]_x0001_
Culture01_3817_17	Culture01_3817	18197	19801	503731654	hypothetical protein [Nitrosomonas sp. Is79A3]_x0001_
Culture01_3817_18	Culture01_3817	19814	20947	499425360	glucuronyl hydrolase [Nitrosomonas europaea]_x0001_
Culture01_3817_19	Culture01_3817	21052	22326	499954005	amidohydrolase [Nitrosomonas eutropha]_x0001_
Culture01_3817_20	Culture01_3817	22562	23347	338805226	PEP motif putative anchor domain protein [Nitrosomonas sp. Is79A3]
Culture01_3817_21	Culture01_3817	23478	25007	338805227	amidohydrolase [Nitrosomonas sp. Is79A3]
Culture01_3821_1	Culture01_3821	231	968	503733145	calcium-binding protein [Nitrosomonas sp. Is79A3]_x0001_
Culture01_3821_2	Culture01_3821	1272	2429	503414037	cell division protein FtsX [Nitrosomonas sp. AL212]_x0001_
Culture01_3821_3	Culture01_3821	2422	3114	503733143	ABC transporter ATP-binding protein [Nitrosomonas sp. Is79A3]_x0001_
Culture01_3821_4	Culture01_3821	3157	4860	503733142	ABC transporter ATP-binding protein [Nitrosomonas sp. Is79A3]_x0001_
Culture01_3821_5	Culture01_3821	4980	6941	736929594	alpha-amylase [Candidatus Accumulibacter sp. SK-01]_x0001_
Culture01_3821_7	Culture01_3821	7610	8374	503733256	membrane protein [Nitrosomonas sp. Is79A3]_x0001_
Culture01_3821_8	Culture01_3821	8386	9042	503733257	HAD-superfamily hydrolase [Nitrosomonas sp. Is79A3]_x0001_
Culture01_3821_9	Culture01_3821	9064	10347	503733258	hypothetical protein [Nitrosomonas sp. Is79A3]_x0001_
Culture01_3821_10	Culture01_3821	10559	11662	658513994	strictosidine synthase [Rhodoferax saidenbachensis]
Culture01_3821_11	Culture01_3821	11676	12215	338806886	Phosphoglycerate mutase [Nitrosomonas sp. Is79A3]
Culture01_3821_12	Culture01_3821	12277	12606	740495660	DNA polymerase, partial [zeta proteobacterium SCGC AB-137-C09]
Culture01_3821_13	Culture01_3821	12603	13016	558566323	nucleotidyltransferase substrate binding protein, HI0074 family [Methyloglobulus morosus]_x0001_
Culture01_3821_16	Culture01_3821	14058	15281	503411663	NnrS family protein [Nitrosomonas sp. AL212]_x0001_
Culture01_3821_17	Culture01_3821	15409	16269	338806895	PHP domain protein [Nitrosomonas sp. Is79A3]
Culture01_3821_18	Culture01_3821	16296	16928	503411660	translation factor Sua5 [Nitrosomonas sp. AL212]_x0001_
Culture01_3821_19	Culture01_3821	16921	17586	503411659	peptidase M50 [Nitrosomonas sp. AL212]_x0001_
Culture01_3821_20	Culture01_3821	17613	18815	503733271	tryptophanyl-tRNA synthetase [Nitrosomonas sp. Is79A3]_x0001_
Culture01_3821_21	Culture01_3821	18840	19643	338806899	Segregation and condensation protein A [Nitrosomonas sp. Is79A3]
Culture01_3821_22	Culture01_3821	19633	20256	503733273	chromosome segregation protein ScpB [Nitrosomonas sp. Is79A3]_x0001_
Culture01_3821_23	Culture01_3821	20250	21080	752713267	inositol monophosphatase [Nitrosomonas sp. Is79A3]
Culture01_3821_25	Culture01_3821	22980	23708	503733277	LuxR family transcriptional regulator [Nitrosomonas sp. Is79A3]_x0001_
Culture01_3821_26	Culture01_3821	23940	24932	503411650	multicopper oxidase [Nitrosomonas sp. AL212]_x0001_
Culture01_3821_27	Culture01_3821	24971	27715	338806906	multicopper oxidase type 3 [Nitrosomonas sp. Is79A3]
Culture01_3821_28	Culture01_3821	28184	29101	503733281	hypothetical protein [Nitrosomonas sp. Is79A3]_x0001_
Culture01_3821_29	Culture01_3821	29403	30101	503733282	leucyl/phenylalanyl-tRNA--protein transferase [Nitrosomonas sp. Is79A3]_x0001_
Culture01_3821_30	Culture01_3821	30102	30821	752713269	arginyl-tRNA-protein transferase [Nitrosomonas sp. Is79A3]
Culture01_3821_31	Culture01_3821	30865	31887	503733284	dihydroorotate dehydrogenase [Nitrosomonas sp. Is79A3]_x0001_
Culture01_3821_32	Culture01_3821	31901	32575	503733285	ferredoxin [Nitrosomonas sp. Is79A3]_x0001_
Culture01_3821_33	Culture01_3821	32562	33200	503733286	endonuclease IV [Nitrosomonas sp. Is79A3]_x0001_
Culture01_3821_34	Culture01_3821	33208	33645	503733287	hypothetical protein [Nitrosomonas sp. Is79A3]_x0001_
Culture01_3821_35	Culture01_3821	33721	34050	503733288	cytochrome C [Nitrosomonas sp. Is79A3]_x0001_
Culture01_3821_36	Culture01_3821	34078	34404	503733289	cytochrome C [Nitrosomonas sp. Is79A3]_x0001_
Culture01_3821_37	Culture01_3821	34511	36436	503733290	ABC transporter ATP-binding protein [Nitrosomonas sp. Is79A3]_x0001_
Culture01_3821_38	Culture01_3821	36621	37046	503411567	heat shock protein Hsp20 [Nitrosomonas sp. AL212]_x0001_
Culture01_3821_39	Culture01_3821	37189	37839	503411566	hypothetical protein [Nitrosomonas sp. AL212]_x0001_
Culture01_3821_40	Culture01_3821	37988	39130	325533137	filamentation induced by cAMP protein Fic [Nitrosomonas sp. AL212]
Culture01_3821_41	Culture01_3821	39271	39960	325533140	protein of unknown function DUF45 [Nitrosomonas sp. AL212]
Culture01_3821_42	Culture01_3821	39963	40688	752714082	acyl-phosphate glycerol 3-phosphate acyltransferase [Nitrosomonas sp. Is79A3]
Culture01_3821_43	Culture01_3821	40691	41230	503733298	D,D-heptose 1,7-bisphosphate phosphatase [Nitrosomonas sp. Is79A3]_x0001_
Culture01_3821_44	Culture01_3821	41232	43352	503414143	glycyl-tRNA synthetase subunit beta [Nitrosomonas sp. AL212]_x0001_
Culture01_3821_45	Culture01_3821	43349	44275	503733300	glycyl-tRNA synthetase subunit alpha [Nitrosomonas sp. Is79A3]_x0001_
Culture01_3821_46	Culture01_3821	44318	45775	325533145	Apolipoprotein N-acyltransferase [Nitrosomonas sp. AL212]
Culture01_3821_47	Culture01_3821	46199	47938	503733302	hypothetical protein [Nitrosomonas sp. Is79A3]_x0001_
Culture01_3821_48	Culture01_3821	48170	48940	503414147	septum site-determining protein MinC [Nitrosomonas sp. AL212]_x0001_
Culture01_3821_49	Culture01_3821	48965	49777	503414148	cell division inhibitor MinD [Nitrosomonas sp. AL212]_x0001_
Culture01_3821_50	Culture01_3821	49774	50052	503414149	cell division topological specificity factor [Nitrosomonas sp. AL212]_x0001_
Culture01_3821_51	Culture01_3821	50144	50746	503733306	membrane protein [Nitrosomonas sp. Is79A3]_x0001_
Culture01_3821_52	Culture01_3821	50789	51637	503733307	4-diphosphocytidyl-2C-methyl-D-erythritol kinase [Nitrosomonas sp. Is79A3]_x0001_
Culture01_3821_53	Culture01_3821	51873	52823	503733308	ribose-phosphate pyrophosphokinase [Nitrosomonas sp. Is79A3]_x0001_
Culture01_3821_54	Culture01_3821	52885	53508	503414153	50S ribosomal protein L25 [Nitrosomonas sp. AL212]_x0001_
Culture01_3821_55	Culture01_3821	53608	54177	503733310	peptidyl-tRNA hydrolase [Nitrosomonas sp. Is79A3]_x0001_
Culture01_3821_56	Culture01_3821	54234	55325	503733311	GTP-binding protein YchF [Nitrosomonas sp. Is79A3]_x0001_
Culture01_3821_57	Culture01_3821	55721	57832	503732630	methyl-accepting chemotaxis protein [Nitrosomonas sp. Is79A3]_x0001_
Culture01_3821_58	Culture01_3821	57864	58868	503411541	ornithine cyclodeaminase [Nitrosomonas sp. AL212]_x0001_
Culture01_3821_59	Culture01_3821	58977	60791	503730148	GTP-binding protein [Nitrosomonas sp. Is79A3]_x0001_
Culture01_3831_1	Culture01_3831	151	519	503731135	thiol-disulfide oxidoreductase [Nitrosomonas sp. Is79A3]_x0001_
Culture01_3831_2	Culture01_3831	557	1594	503731134	dihydroorotase [Nitrosomonas sp. Is79A3]_x0001_
Culture01_3831_3	Culture01_3831	1646	2506	503731133	16S rRNA methyltransferase [Nitrosomonas sp. Is79A3]_x0001_
Culture01_3831_4	Culture01_3831	2517	3656	503731132	hypothetical protein [Nitrosomonas sp. Is79A3]_x0001_
Culture01_3831_5	Culture01_3831	3643	3981	503731131	hypothetical protein [Nitrosomonas sp. Is79A3]_x0001_
Culture01_3831_6	Culture01_3831	4006	4746	503731129	pteridine reductase [Nitrosomonas sp. Is79A3]_x0001_
Culture01_3831_7	Culture01_3831	4844	6010	503731128	hypothetical protein [Nitrosomonas sp. Is79A3]_x0001_
Culture01_3831_8	Culture01_3831	6189	7073	503731127	signal transduction protein [Nitrosomonas sp. Is79A3]_x0001_
Culture01_3831_9	Culture01_3831	7124	8248	503731126	histidinol-phosphate aminotransferase [Nitrosomonas sp. Is79A3]_x0001_
Culture01_3831_10	Culture01_3831	8293	8880	503731125	imidazoleglycerol-phosphate dehydratase [Nitrosomonas sp. Is79A3]_x0001_
Culture01_3831_11	Culture01_3831	8906	9550	503731124	imidazole glycerol phosphate synthase [Nitrosomonas sp. Is79A3]_x0001_
Culture01_3831_12	Culture01_3831	9605	10360	503412146	1-(5-phosphoribosyl)-5-[(5-phosphoribosylamino)methylideneamino] imidazole-4-carboxamide isomerase [Nitrosomonas sp. AL212]_x0001_
Culture01_3831_13	Culture01_3831	10437	11213	503731122	imidazole glycerol phosphate synthase [Nitrosomonas sp. Is79A3]_x0001_
Culture01_3831_14	Culture01_3831	11265	11657	338804664	Phosphoribosyl-AMP cyclohydrolase [Nitrosomonas sp. Is79A3]
Culture01_3831_15	Culture01_3831	11603	11980	503731120	phosphoribosyl-ATP pyrophosphatase [Nitrosomonas sp. Is79A3]_x0001_
Culture01_3831_16	Culture01_3831	11983	12333	503731119	HIT family hydrolase [Nitrosomonas sp. Is79A3]_x0001_
Culture01_3831_18	Culture01_3831	12760	13146	503731117	preprotein translocase subunit TatA [Nitrosomonas sp. Is79A3]_x0001_
Culture01_3831_19	Culture01_3831	13224	14000	503731116	twin-arginine protein translocation system subunit TatC [Nitrosomonas sp. Is79A3]_x0001_
Culture01_3831_20	Culture01_3831	14133	14753	503731115	hypothetical protein [Nitrosomonas sp. Is79A3]_x0001_
Culture01_3831_21	Culture01_3831	14790	17183	752713032	ATPase P [Nitrosomonas sp. Is79A3]
Culture01_3831_23	Culture01_3831	17772	19493	739615493	diguanylate cyclase [Simplicispira psychrophila]
Culture01_3831_25	Culture01_3831	20180	21286	503731111	AttH [Nitrosomonas sp. Is79A3]_x0001_
Culture01_3831_26	Culture01_3831	21286	23826	503731110	multidrug ABC transporter substrate-binding protein [Nitrosomonas sp. Is79A3]_x0001_
Culture01_3831_27	Culture01_3831	23823	24488	503731109	ABC transporter ATP-binding protein [Nitrosomonas sp. Is79A3]_x0001_
Culture01_3831_28	Culture01_3831	24624	24905	503731108	peptidyl-prolyl cis-trans isomerase [Nitrosomonas sp. Is79A3]_x0001_
Culture01_3831_29	Culture01_3831	25033	25611	519005395	hypothetical protein [Methylobacter marinus]
Culture01_3831_30	Culture01_3831	25735	26184	656314119	hypothetical protein [Schlesneria paludicola]
Culture01_3831_31	Culture01_3831	26239	28011	503731143	ABC transporter ATP-binding protein [Nitrosomonas sp. Is79A3]_x0001_
Culture01_3831_32	Culture01_3831	27994	28761	503412230	phosphorylase [Nitrosomonas sp. AL212]_x0001_
Culture01_3831_33	Culture01_3831	28758	30755	325531108	squalene/oxidosqualene cyclase [Nitrosomonas sp. AL212]
Culture01_3831_34	Culture01_3831	30896	31720	325531107	VacJ family lipoprotein [Nitrosomonas sp. AL212]
Culture01_3831_35	Culture01_3831	32000	32608	503731139	flagellar motor protein MotA [Nitrosomonas sp. Is79A3]_x0001_
Culture01_3831_37	Culture01_3831	32959	34311	503731138	exodeoxyribonuclease VII large subunit [Nitrosomonas sp. Is79A3]_x0001_
Culture01_3831_38	Culture01_3831	34371	34745	503413808	membrane protein [Nitrosomonas sp. AL212]_x0001_
Culture01_3831_40	Culture01_3831	35266	35739	503732810	disulfide bond formation protein DsbB [Nitrosomonas sp. Is79A3]_x0001_
Culture01_3831_41	Culture01_3831	35756	36715	503732811	tyrosine recombinase XerD [Nitrosomonas sp. Is79A3]_x0001_
Culture01_3831_42	Culture01_3831	36654	37157	338806427	methylated-DNA/protein-cysteine methyltransferase [Nitrosomonas sp. Is79A3]
Culture01_3831_43	Culture01_3831	37315	39225	503732813	heat shock protein 90 [Nitrosomonas sp. Is79A3]_x0001_
Culture01_3831_44	Culture01_3831	39469	40914	503732814	NADH:ubiquinone oxidoreductase subunit N [Nitrosomonas sp. Is79A3]_x0001_
Culture01_3831_45	Culture01_3831	40964	42448	503413814	NADH:ubiquinone oxidoreductase subunit M [Nitrosomonas sp. AL212]_x0001_
Culture01_3831_46	Culture01_3831	42524	44464	503732816	NADH:ubiquinone oxidoreductase subunit L [Nitrosomonas sp. Is79A3]_x0001_
Culture01_3831_47	Culture01_3831	44531	44836	503732817	NADH-quinone oxidoreductase subunit K [Nitrosomonas sp. Is79A3]_x0001_
Culture01_3831_48	Culture01_3831	44895	45500	503732818	NADH:ubiquinone oxidoreductase subunit J [Nitrosomonas sp. Is79A3]_x0001_
Culture01_3831_49	Culture01_3831	45520	46008	503732819	NADH dehydrogenase subunit I [Nitrosomonas sp. Is79A3]_x0001_
Culture01_3831_50	Culture01_3831	46023	47120	503732820	NADH:ubiquinone oxidoreductase subunit H [Nitrosomonas sp. Is79A3]_x0001_
Culture01_3831_51	Culture01_3831	47143	49503	503732821	NADH dehydrogenase subunit G [Nitrosomonas sp. Is79A3]_x0001_
Culture01_3831_52	Culture01_3831	49630	50907	503413821	NADH dehydrogenase [Nitrosomonas sp. AL212]_x0001_
Culture01_3831_53	Culture01_3831	50904	51380	503732823	NADH dehydrogenase subunit E [Nitrosomonas sp. Is79A3]_x0001_
Culture01_3831_54	Culture01_3831	51383	52636	503413823	NADH dehydrogenase subunit D [Nitrosomonas sp. AL212]_x0001_
Culture01_3831_55	Culture01_3831	52690	53310	503732825	NADH dehydrogenase subunit C [Nitrosomonas sp. Is79A3]_x0001_
Culture01_3831_56	Culture01_3831	53319	53795	503732826	NADH dehydrogenase subunit B [Nitrosomonas sp. Is79A3]_x0001_
Culture01_3831_57	Culture01_3831	53800	54156	503732827	NADH:ubiquinone oxidoreductase subunit A [Nitrosomonas sp. Is79A3]_x0001_
Culture01_3831_58	Culture01_3831	54372	54821	503732828	preprotein translocase subunit SecG [Nitrosomonas sp. Is79A3]_x0001_
Culture01_3831_59	Culture01_3831	54778	55533	503732829	triosephosphate isomerase [Nitrosomonas sp. Is79A3]_x0001_
Culture01_3831_60	Culture01_3831	55879	56673	338806445	phosphate ABC transporter, ATPase subunit [Nitrosomonas sp. Is79A3]
Culture01_3831_61	Culture01_3831	56682	57536	503732831	phosphate ABC transporter permease [Nitrosomonas sp. Is79A3]_x0001_
Culture01_3831_62	Culture01_3831	57661	58611	503732832	phosphate ABC transporter permease [Nitrosomonas sp. Is79A3]_x0001_
Culture01_3959_1	Culture01_3959	107	1408	503732150	hypothetical protein [Nitrosomonas sp. Is79A3]_x0001_
Culture01_3959_2	Culture01_3959	1405	2808	503732151	UDP-phosphate glucose phosphotransferase [Nitrosomonas sp. Is79A3]_x0001_
Culture01_4114_1	Culture01_4114	2	871	495151022	hypothetical protein, partial [Herbaspirillum sp. CF444]_x0001_
Culture01_4114_2	Culture01_4114	855	2255	501465813	ATPase AAA [Cellvibrio japonicus]_x0001_
Culture01_4114_4	Culture01_4114	4923	5528	500054391	type 12 methyltransferase [Pelobacter propionicus]_x0001_
Culture01_4114_6	Culture01_4114	6455	7438	190686387	hypothetical protein CJA_3689 [Cellvibrio japonicus Ueda107]
Culture01_4114_7	Culture01_4114	7475	8467	190686246	hypothetical protein CJA_3688 [Cellvibrio japonicus Ueda107]
Culture01_4114_8	Culture01_4114	8539	9435	325532119	putative lipoprotein [Nitrosomonas sp. AL212]
Culture01_4138_1	Culture01_4138	209	2905	503732509	hypothetical protein [Nitrosomonas sp. Is79A3]_x0001_
Culture01_4138_3	Culture01_4138	3172	3678	752716223	redoxin [Nitrosomonas sp. AL212]
Culture01_4138_4	Culture01_4138	3738	4196	503732512	hypothetical protein [Nitrosomonas sp. Is79A3]_x0001_
Culture01_4138_5	Culture01_4138	4342	5118	503732513	hypothetical protein [Nitrosomonas sp. Is79A3]_x0001_
Culture01_4138_6	Culture01_4138	5205	5945	503732514	hypothetical protein [Nitrosomonas sp. Is79A3]_x0001_
Culture01_4138_7	Culture01_4138	6331	6915	503732515	SAM-dependent methlyltransferase [Nitrosomonas sp. Is79A3]_x0001_
Culture01_4138_8	Culture01_4138	6945	7883	503732515	SAM-dependent methlyltransferase [Nitrosomonas sp. Is79A3]_x0001_
Culture01_4138_9	Culture01_4138	7886	9562	503732516	DNA repair protein [Nitrosomonas sp. Is79A3]_x0001_
Culture01_4138_10	Culture01_4138	9582	10454	503732517	inorganic polyphosphate/ATP-NAD kinase [Nitrosomonas sp. Is79A3]_x0001_
Culture01_4138_11	Culture01_4138	10882	11901	503732518	HrcA family transcriptional regulator [Nitrosomonas sp. Is79A3]_x0001_
Culture01_4138_12	Culture01_4138	11932	13017	503732519	ferrochelatase [Nitrosomonas sp. Is79A3]_x0001_
Culture01_4138_13	Culture01_4138	13061	13405	503732520	hypothetical protein [Nitrosomonas sp. Is79A3]_x0001_
Culture01_4138_16	Culture01_4138	15270	21128	763154706	hypothetical protein, partial [Microcystis aeruginosa]
Culture01_4154_1	Culture01_4154	394	1569	503730263	heme biosynthesis protein HemY [Nitrosomonas sp. Is79A3]_x0001_
Culture01_4154_2	Culture01_4154	1643	2437	338803793	Uroporphyrinogen III synthase HEM4 [Nitrosomonas sp. Is79A3]
Culture01_4154_3	Culture01_4154	2440	3333	503730261	porphobilinogen deaminase [Nitrosomonas sp. Is79A3]_x0001_
Culture01_4154_4	Culture01_4154	3521	6316	503730260	phosphoenolpyruvate carboxylase [Nitrosomonas sp. Is79A3]_x0001_
Culture01_4154_5	Culture01_4154	6340	7677	503730259	zinc protease [Nitrosomonas sp. Is79A3]_x0001_
Culture01_4154_6	Culture01_4154	7689	8243	503730258	methyltransferase [Nitrosomonas sp. Is79A3]_x0001_
Culture01_4154_7	Culture01_4154	8236	8715	503411803	phosphopantetheine adenylyltransferase [Nitrosomonas sp. AL212]_x0001_
Culture01_4154_8	Culture01_4154	8730	8987	325530677	4Fe-4S ferredoxin iron-sulfur binding domain protein [Nitrosomonas sp. AL212]
Culture01_4154_9	Culture01_4154	9144	9989	338803786	putative signal transduction protein [Nitrosomonas sp. Is79A3]
Culture01_4154_10	Culture01_4154	10129	11370	503411806	diguanylate phosphodiesterase [Nitrosomonas sp. AL212]_x0001_
Culture01_4154_11	Culture01_4154	11533	12576	503730253	twitching motility protein PilT [Nitrosomonas sp. Is79A3]_x0001_
Culture01_4154_12	Culture01_4154	12615	13751	503730252	twitching motility protein PilT [Nitrosomonas sp. Is79A3]_x0001_
Culture01_4165_2	Culture01_4165	235	555	503411524	transposase [Nitrosomonas sp. AL212]_x0001_
Culture01_4165_3	Culture01_4165	552	1427	503412693	transposase [Nitrosomonas sp. AL212]_x0001_
Culture01_4165_4	Culture01_4165	1751	3043	503730454	UMUC domain-containing protein DNA-repair protein [Nitrosomonas sp. Is79A3]_x0001_
Culture01_4175_1	Culture01_4175	265	861	752715051	GDSL family lipase [Nitrosomonas sp. AL212]
Culture01_4175_2	Culture01_4175	908	1594	503731349	ABC transporter ATP-binding protein [Nitrosomonas sp. Is79A3]_x0001_
Culture01_4175_3	Culture01_4175	1650	4160	503731350	inner membrane transport permease [Nitrosomonas sp. Is79A3]_x0001_
Culture01_4175_4	Culture01_4175	4165	5355	503731351	coproporphyrinogen III oxidase [Nitrosomonas sp. Is79A3]_x0001_
Culture01_4175_5	Culture01_4175	5429	6226	503731352	formate transporter [Nitrosomonas sp. Is79A3]_x0001_
Culture01_4175_6	Culture01_4175	6259	6648	325531291	hypothetical protein NAL212_1102 [Nitrosomonas sp. AL212]
Culture01_4175_7	Culture01_4175	6764	7432	648608019	hypothetical protein [Elioraea tepidiphila]
Culture01_4175_9	Culture01_4175	8229	9854	739478248	diguanylate cyclase, partial [Salinisphaera hydrothermalis]
Culture01_4175_11	Culture01_4175	10547	12070	494841743	peptide ABC transporter [Bacteroides coprocola]_x0001_
Culture01_4175_12	Culture01_4175	12367	14856	338805871	diguanylate cyclase/phosphodiesterase with PAS/PAC sensor(s) [Nitrosomonas sp. Is79A3]
Culture01_4175_13	Culture01_4175	15242	16549	752713201	aromatic hydrocarbon degradation protein [Nitrosomonas sp. Is79A3]
Culture01_4175_14	Culture01_4175	16667	18502	503732288	cell division protein FtsH [Nitrosomonas sp. Is79A3]_x0001_
Culture01_4175_15	Culture01_4175	18542	19546	503732080	diacylglycerol kinase [Nitrosomonas sp. Is79A3]_x0001_
Culture01_4175_16	Culture01_4175	19718	20761	503732079	glycosyl transferase [Nitrosomonas sp. Is79A3]_x0001_
Culture01_4175_17	Culture01_4175	20928	22202	338806374	Tetratricopeptide TPR_2 repeat-containing protein [Nitrosomonas sp. Is79A3]
Culture01_4175_18	Culture01_4175	22320	26849	503732765	hypothetical protein [Nitrosomonas sp. Is79A3]_x0001_
Culture01_4175_19	Culture01_4175	27118	28044	503411747	patatin [Nitrosomonas sp. AL212]_x0001_
Culture01_4175_20	Culture01_4175	28051	28860	503732077	ser/threonine protein phosphatase [Nitrosomonas sp. Is79A3]_x0001_
Culture01_4175_21	Culture01_4175	29063	30091	503732076	peptidase M14 carboxypeptidase A [Nitrosomonas sp. Is79A3]_x0001_
Culture01_4175_22	Culture01_4175	30088	30831	503732075	alpha/beta hydrolase [Nitrosomonas sp. Is79A3]_x0001_
Culture01_4175_24	Culture01_4175	31800	33557	503732071	acyltransferase [Nitrosomonas sp. Is79A3]_x0001_
Culture01_4175_25	Culture01_4175	33727	35007	503732070	response regulator receiver modulated diguanylate cyclase [Nitrosomonas sp. Is79A3]_x0001_
Culture01_4175_27	Culture01_4175	35893	36519	503731585	thymidylate kinase [Nitrosomonas sp. Is79A3]_x0001_
Culture01_4175_28	Culture01_4175	36509	37549	503413521	DNA polymerase III subunit delta' [Nitrosomonas sp. AL212]_x0001_
Culture01_4175_29	Culture01_4175	37550	38071	503731587	hypothetical protein [Nitrosomonas sp. Is79A3]_x0001_
Culture01_4175_30	Culture01_4175	38154	38867	503731588	carboxymethylenebutenolidase [Nitrosomonas sp. Is79A3]_x0001_
Culture01_4175_31	Culture01_4175	38960	39526	640490084	hypothetical protein [Methylophilus sp. OH31]
Culture01_4175_32	Culture01_4175	39781	40965	499423782	alcohol dehydrogenase [Nitrosomonas europaea]_x0001_
Culture01_4175_33	Culture01_4175	40962	41267	503731597	antibiotic biosynthesis monooxygenase [Nitrosomonas sp. Is79A3]_x0001_
Culture01_4175_34	Culture01_4175	41406	42674	503731600	major facilitator superfamily protein [Nitrosomonas sp. Is79A3]_x0001_
Culture01_4175_35	Culture01_4175	42887	43270	503733226	hypothetical protein [Nitrosomonas sp. Is79A3]_x0001_
Culture01_4175_36	Culture01_4175	43378	43791	338805121	hypothetical protein Nit79A3_1540 [Nitrosomonas sp. Is79A3]
Culture01_4175_37	Culture01_4175	43808	44347	503731558	hypothetical protein [Nitrosomonas sp. Is79A3]_x0001_
Culture01_4175_39	Culture01_4175	44625	44957	503731559	Dopa 45-dioxygenase [Nitrosomonas sp. Is79A3]_x0001_
Culture01_4175_40	Culture01_4175	45008	45391	503413445	glyoxalase/bleomycin resistance protein/dioxygenase [Nitrosomonas sp. AL212]_x0001_
Culture01_4175_41	Culture01_4175	45428	46924	503413444	hypothetical protein [Nitrosomonas sp. AL212]_x0001_
Culture01_4175_43	Culture01_4175	47639	48535	503731778	sulfate adenylyltransferase subunit 2 [Nitrosomonas sp. Is79A3]_x0001_
Culture01_4175_44	Culture01_4175	48535	50421	503731777	adenylylsulfate kinase [Nitrosomonas sp. Is79A3]_x0001_
Culture01_4175_45	Culture01_4175	50643	51677	503731775	UDP-glucose 4-epimerase [Nitrosomonas sp. Is79A3]_x0001_
Culture01_4175_46	Culture01_4175	51749	52642	503731774	UTP--glucose-1-phosphate uridylyltransferase [Nitrosomonas sp. Is79A3]_x0001_
Culture01_4175_47	Culture01_4175	52733	53689	503731199	multicopper oxidase [Nitrosomonas sp. Is79A3]_x0001_
Culture01_4175_48	Culture01_4175	53686	55395	503731200	multicopper oxidase [Nitrosomonas sp. Is79A3]_x0001_
Culture01_4175_49	Culture01_4175	55659	56921	503731201	secretion protein HlyD [Nitrosomonas sp. Is79A3]_x0001_
Culture01_4175_50	Culture01_4175	56933	60091	503731202	transporter [Nitrosomonas sp. Is79A3]_x0001_
Culture01_4175_51	Culture01_4175	60160	61854	503731203	3-dehydroquinate synthase [Nitrosomonas sp. Is79A3]_x0001_
Culture01_4175_52	Culture01_4175	61851	62972	503731204	deoxyguanosinetriphosphate triphosphohydrolase [Nitrosomonas sp. Is79A3]_x0001_
Culture01_4175_53	Culture01_4175	63122	64195	503731205	uroporphyrinogen decarboxylase [Nitrosomonas sp. Is79A3]_x0001_
Culture01_4175_54	Culture01_4175	64227	64922	503731206	XRE family transcriptional regulator [Nitrosomonas sp. Is79A3]_x0001_
Culture01_4175_55	Culture01_4175	64897	66171	503731207	histidine kinase [Nitrosomonas sp. Is79A3]_x0001_
Culture01_4175_56	Culture01_4175	66477	67433	503731208	permease [Nitrosomonas sp. Is79A3]_x0001_
Culture01_4175_57	Culture01_4175	67471	67788	503731209	nitrogen regulatory protein P-II [Nitrosomonas sp. Is79A3]_x0001_
Culture01_4175_58	Culture01_4175	67938	68732	503731210	glycerol acyltransferase [Nitrosomonas sp. Is79A3]_x0001_
Culture01_4175_59	Culture01_4175	68683	69486	503731211	biotin transporter BioY [Nitrosomonas sp. Is79A3]_x0001_
Culture01_4175_60	Culture01_4175	69505	70269	503731212	dihydrodipicolinate reductase [Nitrosomonas sp. Is79A3]_x0001_
Culture01_4175_61	Culture01_4175	70327	70800	503731213	membrane protein SmpA [Nitrosomonas sp. Is79A3]_x0001_
Culture01_4175_62	Culture01_4175	70875	71315	503731214	Fur family transcriptional regulator [Nitrosomonas sp. Is79A3]_x0001_
Culture01_4175_63	Culture01_4175	71413	72591	338804764	lytic murein transglycosylase [Nitrosomonas sp. Is79A3]
Culture01_4175_64	Culture01_4175	72652	73638	503413900	malate dehydrogenase [Nitrosomonas sp. AL212]_x0001_
Culture01_4175_65	Culture01_4175	74154	74489	503413261	hypothetical protein [Nitrosomonas sp. AL212]_x0001_
Culture01_4177_1	Culture01_4177	379	675	635595889	CRISPR/Cas system-associated protein Cas2 [Comamonadaceae bacterium A1]
Culture01_4177_2	Culture01_4177	656	1567	657658093	CRISPR-associated protein Cas1 [Comamonadaceae bacterium H1]
Culture01_4177_3	Culture01_4177	1567	1989	635650274	DNA-binding protein [Methylosarcina lacus]
Culture01_4177_5	Culture01_4177	2371	3102	406910908	CRISPR-associated CSE3 family protein [uncultured bacterium]
Culture01_4177_6	Culture01_4177	3104	3832	406910907	CRISPR-associated Cas5e family protein [uncultured bacterium]
Culture01_4177_7	Culture01_4177	3838	4893	406910906	hypothetical protein ACD_62C00421G0004 [uncultured bacterium]
Culture01_4177_8	Culture01_4177	4926	5438	406910905	CRISPR-associated protein, CSE2 family [uncultured bacterium]
Culture01_4177_9	Culture01_4177	5458	7104	406910904	hypothetical protein ACD_62C00421G0002 [uncultured bacterium]
Culture01_4177_10	Culture01_4177	7101	9878	759877442	hypothetical protein [Candidatus Accumulibacter sp. BA-93]_x0001_
Culture01_4177_14	Culture01_4177	11324	12304	494355074	DNA-binding protein [Thiocapsa marina]_x0001_
Culture01_4177_15	Culture01_4177	12468	12839	338803867	hypothetical protein Nit79A3_0202 [Nitrosomonas sp. Is79A3]
Culture01_4177_16	Culture01_4177	12897	14186	503730335	(dimethylallyl)adenosine tRNA methylthiotransferase [Nitrosomonas sp. Is79A3]_x0001_
Culture01_4177_17	Culture01_4177	14271	15269	752715487	phosphate starvation protein PhoH [Nitrosomonas sp. AL212]
Culture01_4177_18	Culture01_4177	15276	15725	503730333	16S rRNA maturation RNase YbeY [Nitrosomonas sp. Is79A3]_x0001_
Culture01_4177_19	Culture01_4177	15772	16620	503411849	cation transporter [Nitrosomonas sp. AL212]_x0001_
Culture01_4177_20	Culture01_4177	16649	18436	503730331	single-stranded DNA exonuclease [Nitrosomonas sp. Is79A3]_x0001_
Culture01_4177_21	Culture01_4177	18426	19685	503730330	magnesium transporter MgtC [Nitrosomonas sp. Is79A3]_x0001_
Culture01_4177_22	Culture01_4177	19776	20375	503730327	phosphoglycerate kinase [Nitrosomonas sp. Is79A3]_x0001_
Culture01_4177_23	Culture01_4177	20601	21389	503730326	hypothetical protein [Nitrosomonas sp. Is79A3]_x0001_
Culture01_4177_24	Culture01_4177	21690	25148	752715508	transcription-repair coupling factor [Nitrosomonas sp. AL212]
Culture01_4177_27	Culture01_4177	26399	26791	752708837	twitching motility protein PilT [Nitrosococcus halophilus]
Culture01_4177_28	Culture01_4177	26851	28032	503730317	amidohydrolase [Nitrosomonas sp. Is79A3]_x0001_
Culture01_4177_29	Culture01_4177	28114	29598	503730316	serine protease [Nitrosomonas sp. Is79A3]_x0001_
Culture01_4177_30	Culture01_4177	29744	30526	503411822	hypothetical protein [Nitrosomonas sp. AL212]_x0001_
Culture01_4177_31	Culture01_4177	30567	30974	503730313	hypothetical protein [Nitrosomonas sp. Is79A3]_x0001_
Culture01_4177_32	Culture01_4177	31034	31693	338803841	Ribose-5-phosphate isomerase A [Nitrosomonas sp. Is79A3]
Culture01_4177_33	Culture01_4177	31763	32470	503411553	transcriptional regulator [Nitrosomonas sp. AL212]_x0001_
Culture01_4177_34	Culture01_4177	32516	32977	503413969	type IV pilin [Nitrosomonas sp. AL212]_x0001_
Culture01_4177_35	Culture01_4177	33030	36536	325532960	Neisseria PilC domain protein [Nitrosomonas sp. AL212]
Culture01_4177_36	Culture01_4177	36563	37135	503413971	hypothetical protein [Nitrosomonas sp. AL212]_x0001_
Culture01_4177_37	Culture01_4177	37132	37875	752716082	pilus assembly protein PilW [Nitrosomonas sp. AL212]
Culture01_4177_38	Culture01_4177	37926	38435	325532963	type IV pilus modification protein PilV [Nitrosomonas sp. AL212]
Culture01_4177_39	Culture01_4177	38426	38962	325532964	General secretion pathway, GspH [Nitrosomonas sp. AL212]
Culture01_4177_40	Culture01_4177	39179	40279	503730302	N-acetylglucosamine-1-phosphate uridyltransferase [Nitrosomonas sp. Is79A3]_x0001_
Culture01_4177_41	Culture01_4177	40284	41228	503730301	4-hydroxy-3-methylbut-2-enyl diphosphate reductase [Nitrosomonas sp. Is79A3]_x0001_
Culture01_4177_42	Culture01_4177	41298	42425	503730300	3-deoxy-7-phosphoheptulonate synthase [Nitrosomonas sp. Is79A3]_x0001_
Culture01_4177_43	Culture01_4177	42651	43913	503730299	histidine kinase [Nitrosomonas sp. Is79A3]_x0001_
Culture01_4177_44	Culture01_4177	43918	44478	503730298	chemotaxis protein CheY [Nitrosomonas sp. Is79A3]_x0001_
Culture01_4177_45	Culture01_4177	44486	45577	503730297	diaminohydroxyphosphoribosylaminopyrimidine deaminase [Nitrosomonas sp. Is79A3]_x0001_
Culture01_4177_46	Culture01_4177	45658	46140	503730296	NrdR family transcriptional regulator [Nitrosomonas sp. Is79A3]_x0001_
Culture01_4177_47	Culture01_4177	46208	47455	503730295	serine hydroxymethyltransferase [Nitrosomonas sp. Is79A3]_x0001_
Culture01_4177_48	Culture01_4177	47676	49931	503730288	ATP-dependent Clp protease ATP-binding protein [Nitrosomonas sp. Is79A3]_x0001_
Culture01_4177_49	Culture01_4177	49933	50241	503411998	ATP-dependent Clp protease ClpS [Nitrosomonas sp. AL212]_x0001_
Culture01_4177_51	Culture01_4177	50836	52086	503730285	isocitrate dehydrogenase [Nitrosomonas sp. Is79A3]_x0001_
Culture01_4177_52	Culture01_4177	52351	53394	503730284	phosphoglycerate mutase [Nitrosomonas sp. Is79A3]_x0001_
Culture01_4177_53	Culture01_4177	53439	54950	503730283	diguanylate phosphodiesterase [Nitrosomonas sp. Is79A3]_x0001_
Culture01_4177_54	Culture01_4177	55005	56384	503733232	NAD(P) transhydrogenase subunit beta [Nitrosomonas sp. Is79A3]_x0001_
Culture01_4177_55	Culture01_4177	56385	56693	503411990	NAD(P) transhydrogenase [Nitrosomonas sp. AL212]_x0001_
Culture01_4177_56	Culture01_4177	56709	57836	503733234	NAD(P) transhydrogenase subunit alpha [Nitrosomonas sp. Is79A3]_x0001_
Culture01_4177_57	Culture01_4177	58118	58504	503411988	histidine kinase [Nitrosomonas sp. AL212]_x0001_
Culture01_4177_58	Culture01_4177	58511	62059	503733236	FAD-dependent pyridine nucleotide-disulfide oxidoreductase [Nitrosomonas sp. Is79A3]_x0001_
Culture01_4177_59	Culture01_4177	62147	63364	503733237	response regulator receiver modulated diguanylate phosphodiesterase [Nitrosomonas sp. Is79A3]_x0001_
Culture01_4177_60	Culture01_4177	63409	63849	503733238	histidine kinase [Nitrosomonas sp. Is79A3]_x0001_
Culture01_4177_61	Culture01_4177	64222	65511	503733239	sulfate adenylyltransferase [Nitrosomonas sp. Is79A3]_x0001_
Culture01_4177_62	Culture01_4177	65618	66523	503733240	sulfate adenylyltransferase subunit 2 [Nitrosomonas sp. Is79A3]_x0001_
Culture01_4177_63	Culture01_4177	66607	67305	503733241	phosphoadenosine phosphosulfate reductase [Nitrosomonas sp. Is79A3]_x0001_
Culture01_4177_64	Culture01_4177	67302	67829	503411984	oxidoreductase [Nitrosomonas sp. AL212]_x0001_
Culture01_4177_65	Culture01_4177	67837	69579	503411983	sulfite reductase [Nitrosomonas sp. AL212]_x0001_
Culture01_4177_66	Culture01_4177	69628	69861	503733244	hypothetical protein [Nitrosomonas sp. Is79A3]_x0001_
Culture01_4177_68	Culture01_4177	70296	71246	338806872	transcriptional regulator, LysR family [Nitrosomonas sp. Is79A3]
Culture01_4177_69	Culture01_4177	71334	71891	503733246	hypothetical protein [Nitrosomonas sp. Is79A3]_x0001_
Culture01_4177_70	Culture01_4177	71872	72330	503733247	hypothetical protein [Nitrosomonas sp. Is79A3]_x0001_
Culture01_4177_71	Culture01_4177	72473	73342	503733248	import inner membrane translocase subunit Tim44 [Nitrosomonas sp. Is79A3]_x0001_
Culture01_4177_72	Culture01_4177	73509	73976	503733249	membrane protein [Nitrosomonas sp. Is79A3]_x0001_
Culture01_4467_1	Culture01_4467	248	889	338805368	HAD-superfamily hydrolase, subfamily IA, variant 3 [Nitrosomonas sp. Is79A3]
Culture01_4467_4	Culture01_4467	1788	2033	338805365	Iron sulfur domain-containing, CDGSH-type [Nitrosomonas sp. Is79A3]
Culture01_4467_5	Culture01_4467	2214	3401	503731795	cell dividion protein FtsZ [Nitrosomonas sp. Is79A3]_x0001_
Culture01_4467_6	Culture01_4467	3487	7032	503731794	chromosome segregation protein SMC [Nitrosomonas sp. Is79A3]_x0001_
Culture01_4467_7	Culture01_4467	7126	7545	503731793	7-cyano-7-deazaguanine reductase [Nitrosomonas sp. Is79A3]_x0001_
Culture01_4467_8	Culture01_4467	7701	8987	503731792	lytic transglycosylase [Nitrosomonas sp. Is79A3]_x0001_
Culture01_4511_4	Culture01_4511	1601	1969	489375716	transposase [Pseudomonas stutzeri]_x0001_
Culture01_4511_5	Culture01_4511	2429	2683	499423436	plasmid stabilization element ParE [Nitrosomonas europaea]_x0001_
Culture01_4511_7	Culture01_4511	3091	4170	703294885	hypothetical protein, partial [Cohnella laeviribosi]
Culture01_4511_11	Culture01_4511	6549	7613	114307470	glycosyl transferase, family 2 [Nitrosomonas eutropha C91]
Culture01_4511_12	Culture01_4511	7621	8901	655012540	hypothetical protein [Nitrosomonas cryotolerans]
Culture01_4511_13	Culture01_4511	8965	10131	750571280	phosphatase [Nitrosospira sp. APG3]
Culture01_4511_14	Culture01_4511	10131	11009	499699036	N-acetylneuraminate synthase [Nitrosospira multiformis]_x0001_
Culture01_4511_16	Culture01_4511	11959	13446	490284951	hypothetical protein [Nitrosospira sp. APG3]_x0001_
Culture01_4511_17	Culture01_4511	13452	14534	490284952	COGs COG1502 [Nitrosospira sp. APG3]_x0001_
Culture01_4511_18	Culture01_4511	14595	15548	490284937	hypothetical protein [Nitrosospira sp. APG3]_x0001_
Culture01_4511_19	Culture01_4511	15825	17129	640612458	hypothetical protein [Nitrosospira briensis]
Culture01_4511_20	Culture01_4511	17393	19978	490284936	Dolichyl-phosphate beta-D-mannosyltransferase( EC:2.4.1.83 [Nitrosospira sp. APG3]_x0001_
Culture01_4511_21	Culture01_4511	19989	20468	503731948	hypothetical protein [Nitrosomonas sp. Is79A3]_x0001_
Culture01_4511_22	Culture01_4511	20746	21258	503732759	hypothetical protein [Nitrosomonas sp. Is79A3]_x0001_
Culture01_4522_1	Culture01_4522	1	792	503732445	hypothetical protein [Nitrosomonas sp. Is79A3]_x0001_
Culture01_4522_2	Culture01_4522	1328	1657	753206133	nitrogen regulatory protein P-II [Nitrosospira sp. NpAV]_x0001_
Culture01_4522_3	Culture01_4522	1704	2699	503732459	hypothetical protein [Nitrosomonas sp. Is79A3]_x0001_
Culture01_4522_5	Culture01_4522	3395	4891	325532382	PAS/PAC sensor signal transduction histidine kinase [Nitrosomonas sp. AL212]
Culture01_4522_6	Culture01_4522	4888	5505	503413451	LuxR family transcriptional regulator [Nitrosomonas sp. AL212]_x0001_
Culture01_4522_8	Culture01_4522	6078	6368	503413650	molecular chaperone GroES [Nitrosomonas sp. AL212]_x0001_
Culture01_4522_9	Culture01_4522	6433	8082	503413649	molecular chaperone GroEL [Nitrosomonas sp. AL212]_x0001_
Culture01_4522_10	Culture01_4522	8245	8991	503413648	short-chain dehydrogenase [Nitrosomonas sp. AL212]_x0001_
Culture01_4522_11	Culture01_4522	9249	10565	503731912	trigger factor [Nitrosomonas sp. Is79A3]_x0001_
Culture01_4522_12	Culture01_4522	10567	11208	503731911	Clp protease proteolytic subunit ClpP [Nitrosomonas sp. Is79A3]_x0001_
Culture01_4522_13	Culture01_4522	11274	12551	503413645	ATP-dependent protease [Nitrosomonas sp. AL212]_x0001_
Culture01_4522_14	Culture01_4522	12726	15137	503731909	peptidase [Nitrosomonas sp. Is79A3]_x0001_
Culture01_4522_15	Culture01_4522	15337	16092	503731908	hypothetical protein [Nitrosomonas sp. Is79A3]_x0001_
Culture01_4522_16	Culture01_4522	16175	16660	503413642	hypothetical protein [Nitrosomonas sp. AL212]_x0001_
Culture01_4522_17	Culture01_4522	16675	17277	503731907	CDP-alcohol phosphatidyltransferase [Nitrosomonas sp. Is79A3]_x0001_
Culture01_4522_18	Culture01_4522	17285	18376	500087827	transglutaminase [Azoarcus sp. BH72]_x0001_
Culture01_4522_19	Culture01_4522	18403	19587	499423886	tRNA 2-selenouridine synthase [Nitrosomonas europaea]_x0001_
Culture01_4522_20	Culture01_4522	19580	20629	30180337	AIR synthase related protein:Selenide water dikinase [Nitrosomonas europaea ATCC 19718]
Culture01_4559_2	Culture01_4559	123	2213	503732726	elongation factor G [Nitrosomonas sp. Is79A3]_x0001_
Culture01_4559_3	Culture01_4559	2269	2739	503412440	30S ribosomal protein S7 [Nitrosomonas sp. AL212]_x0001_
Culture01_4559_4	Culture01_4559	2813	3190	503412439	30S ribosomal protein S12 [Nitrosomonas sp. AL212]_x0001_
Culture01_4559_5	Culture01_4559	3479	3964	503732729	nucleotide-binding protein [Nitrosomonas sp. Is79A3]_x0001_
Culture01_4559_6	Culture01_4559	4181	5401	503732730	argininosuccinate synthase [Nitrosomonas sp. Is79A3]_x0001_
Culture01_4559_7	Culture01_4559	5471	6397	503732731	ornithine carbamoyltransferase [Nitrosomonas sp. Is79A3]_x0001_
Culture01_4559_8	Culture01_4559	6449	7621	503732732	acetylornithine aminotransferase [Nitrosomonas sp. Is79A3]_x0001_
Culture01_4559_9	Culture01_4559	7915	10473	503412434	DNA gyrase subunit A [Nitrosomonas sp. AL212]_x0001_
Culture01_4559_10	Culture01_4559	10502	11581	503732734	MFS transporter [Nitrosomonas sp. Is79A3]_x0001_
Culture01_4559_11	Culture01_4559	11574	12764	503412432	3-phosphoglycerate dehydrogenase [Nitrosomonas sp. AL212]_x0001_
Culture01_4559_12	Culture01_4559	12806	13876	503732736	prephenate dehydratase [Nitrosomonas sp. Is79A3]_x0001_
Culture01_4559_13	Culture01_4559	13961	15079	503732737	histidinol-phosphate aminotransferase [Nitrosomonas sp. Is79A3]_x0001_
Culture01_4559_14	Culture01_4559	15104	15991	503732739	prephenate dehydrogenase [Nitrosomonas sp. Is79A3]_x0001_
Culture01_4559_16	Culture01_4559	16948	17904	503412427	hypothetical protein [Nitrosomonas sp. AL212]_x0001_
Culture01_4559_19	Culture01_4559	20847	24245	763364125	hypothetical protein, partial [Chitinophaga pinensis]
Culture01_4559_20	Culture01_4559	24245	27559	515855544	hypothetical protein [Leptolyngbya boryana]
Culture01_4559_22	Culture01_4559	33234	35144	451761545	conserved hypothetical protein [Nitrospina gracilis 3/211]
Culture01_4559_23	Culture01_4559	35301	35849	503412426	iron dicitrate transport regulator FecR [Nitrosomonas sp. AL212]_x0001_
Culture01_4559_24	Culture01_4559	35921	37327	503732625	D-Ala-D-Ala carboxypeptidase [Nitrosomonas sp. Is79A3]_x0001_
Culture01_4559_25	Culture01_4559	37678	39399	503732630	methyl-accepting chemotaxis protein [Nitrosomonas sp. Is79A3]_x0001_
Culture01_4559_26	Culture01_4559	39444	39956	503732633	purine-binding chemotaxis protein [Nitrosomonas sp. Is79A3]_x0001_
Culture01_4559_27	Culture01_4559	40330	42054	503732628	methyl-accepting chemotaxis protein [Nitrosomonas sp. Is79A3]_x0001_
Culture01_4559_28	Culture01_4559	42097	42609	503732627	purine-binding chemotaxis protein [Nitrosomonas sp. Is79A3]_x0001_
Culture01_4559_29	Culture01_4559	42962	43348	503732634	glyoxalase [Nitrosomonas sp. Is79A3]_x0001_
Culture01_4559_30	Culture01_4559	43497	44282	503732635	peptidase [Nitrosomonas sp. Is79A3]_x0001_
Culture01_4559_32	Culture01_4559	44935	47535	503732638	leucyl-tRNA synthetase [Nitrosomonas sp. Is79A3]_x0001_
Culture01_4559_33	Culture01_4559	47557	48051	503732639	rare lipoprotein B [Nitrosomonas sp. Is79A3]_x0001_
Culture01_4559_34	Culture01_4559	48105	49118	503732640	DNA polymerase III subunit delta [Nitrosomonas sp. Is79A3]_x0001_
Culture01_4559_36	Culture01_4559	49569	50363	503733253	pruvate-binding protein [Nitrosomonas sp. Is79A3]_x0001_
Culture01_4559_37	Culture01_4559	50704	54342	503732644	methionine synthase [Nitrosomonas sp. Is79A3]_x0001_
Culture01_4559_38	Culture01_4559	54607	55383	503732645	hypothetical protein [Nitrosomonas sp. Is79A3]_x0001_
Culture01_4559_39	Culture01_4559	55481	56398	503732646	50S ribosomal protein L11 methyltransferase [Nitrosomonas sp. Is79A3]_x0001_
Culture01_4559_40	Culture01_4559	56449	57804	503732647	acetyl-CoA carboxylase biotin carboxylase subunit [Nitrosomonas sp. Is79A3]_x0001_
Culture01_4559_41	Culture01_4559	57825	58307	503732648	acetyl-CoA carboxylase [Nitrosomonas sp. Is79A3]_x0001_
Culture01_4559_42	Culture01_4559	58449	58889	503732649	3-dehydroquinate dehydratase [Nitrosomonas sp. Is79A3]_x0001_
Culture01_4559_47	Culture01_4559	63069	63323	503731767	hypothetical protein [Nitrosomonas sp. Is79A3]_x0001_
Culture01_4559_48	Culture01_4559	63577	64005	503412914	hypothetical protein [Nitrosomonas sp. AL212]_x0001_
Culture01_4559_49	Culture01_4559	64465	65097	752712957	hypothetical protein [Nitrosomonas sp. Is79A3]
Culture01_4559_54	Culture01_4559	67888	69084	503733224	recombinase XerD [Nitrosomonas sp. Is79A3]_x0001_
Culture01_4559_55	Culture01_4559	69628	70170	503732889	hypothetical protein [Nitrosomonas sp. Is79A3]_x0001_
Culture01_4568_1	Culture01_4568	74	1786	338804440	hydroxylamine oxidase [Nitrosomonas sp. Is79A3]_x0001_
Culture01_4568_2	Culture01_4568	1867	2814	503730905	hypothetical protein [Nitrosomonas sp. Is79A3]_x0001_
Culture01_4568_3	Culture01_4568	2912	3631	503730906	cytochrome C554 [Nitrosomonas sp. Is79A3]_x0001_
Culture01_4568_4	Culture01_4568	3631	4302	503730907	cytochrome C [Nitrosomonas sp. Is79A3]_x0001_
Culture01_4616_3	Culture01_4616	922	1554	503731879	LuxR family transcriptional regulator [Nitrosomonas sp. Is79A3]_x0001_
Culture01_4616_4	Culture01_4616	1565	4018	325532062	putative signal transduction histidine kinase [Nitrosomonas sp. AL212]
Culture01_4616_5	Culture01_4616	4189	4803	503731307	cytochrome C biogenesis protein CcmA [Nitrosomonas sp. Is79A3]_x0001_
Culture01_4616_6	Culture01_4616	4805	5464	503731308	heme ABC transporter permease [Nitrosomonas sp. Is79A3]_x0001_
Culture01_4616_7	Culture01_4616	5636	6319	503412818	heme ABC transporter permease [Nitrosomonas sp. AL212]_x0001_
Culture01_4616_9	Culture01_4616	6500	6949	503731311	cytochrome C biogenesis protein CcmE [Nitrosomonas sp. Is79A3]_x0001_
Culture01_4616_10	Culture01_4616	7024	9078	325531722	cytochrome c-type biogenesis protein CcmF [Nitrosomonas sp. AL212]
Culture01_4616_11	Culture01_4616	9075	9605	503412822	thiol:disulfide interchange protein [Nitrosomonas sp. AL212]_x0001_
Culture01_4616_12	Culture01_4616	9644	10144	503412823	cytochrome C biogenesis protein CcmH [Nitrosomonas sp. AL212]_x0001_
Culture01_4616_13	Culture01_4616	10141	11469	503731315	cytochrome C biogenesis protein [Nitrosomonas sp. Is79A3]_x0001_
Culture01_4616_14	Culture01_4616	11473	11940	338804875	alkyl hydroperoxide reductase/ Thiol specific antioxidant/ Mal allergen [Nitrosomonas sp. Is79A3]
Culture01_4616_15	Culture01_4616	12050	13789	503731746	dihydroxyacetone kinase [Nitrosomonas sp. Is79A3]_x0001_
Culture01_4616_16	Culture01_4616	13839	14159	338806494	hypothetical protein Nit79A3_2988 [Nitrosomonas sp. Is79A3]
Culture01_4616_17	Culture01_4616	14140	14487	503732873	hypothetical protein [Nitrosomonas sp. Is79A3]_x0001_
Culture01_4616_20	Culture01_4616	15518	17845	503412196	von Willebrand factor A [Nitrosomonas sp. AL212]_x0001_
Culture01_4616_21	Culture01_4616	17893	18699	503731295	ATPase AAA [Nitrosomonas sp. Is79A3]_x0001_
Culture01_4616_22	Culture01_4616	18816	19172	499632401	ribulose bisphosphate carboxylase small chain [Thiobacillus denitrificans]_x0001_
Culture01_4616_23	Culture01_4616	19241	20662	490278109	Ribulose bisphosphate carboxylase large chain [Nitrosospira sp. APG3]_x0001_
Culture01_4616_24	Culture01_4616	20875	21789	503731298	LysR family transcriptional regulator [Nitrosomonas sp. Is79A3]_x0001_
Culture01_4616_25	Culture01_4616	21871	22563	503731299	hypothetical protein [Nitrosomonas sp. Is79A3]_x0001_
Culture01_4616_27	Culture01_4616	22916	24256	503731301	30S ribosomal protein S12 methylthiotransferase [Nitrosomonas sp. Is79A3]_x0001_
Culture01_4616_28	Culture01_4616	24274	24891	503731877	exopolysaccharide synthesis protein ExoD [Nitrosomonas sp. Is79A3]_x0001_
Culture01_4616_29	Culture01_4616	25029	26252	503412175	multidrug ABC transporter substrate-binding protein [Nitrosomonas sp. AL212]_x0001_
Culture01_4616_30	Culture01_4616	26271	27032	338805448	ABC transporter related protein [Nitrosomonas sp. Is79A3]
Culture01_4616_31	Culture01_4616	27032	28177	503412177	RND transporter [Nitrosomonas sp. AL212]_x0001_
Culture01_4616_32	Culture01_4616	28252	29799	503731873	peptidase M48 [Nitrosomonas sp. Is79A3]_x0001_
Culture01_4616_34	Culture01_4616	31084	32694	503412179	NAD synthetase [Nitrosomonas sp. AL212]_x0001_
Culture01_4616_35	Culture01_4616	32719	34095	503731871	phosphoglucomutase [Nitrosomonas sp. Is79A3]_x0001_
Culture01_4616_36	Culture01_4616	34197	34400	503731870	hypothetical protein [Nitrosomonas sp. Is79A3]_x0001_
Culture01_4616_37	Culture01_4616	34425	35345	503731869	branched-chain amino acid aminotransferase [Nitrosomonas sp. Is79A3]_x0001_
Culture01_4616_38	Culture01_4616	35462	36367	503731868	NAD-dependent glycerol-3-phosphate dehydrogenase domain-containing protein [Nitrosomonas sp. Is79A3]_x0001_
Culture01_4616_39	Culture01_4616	36813	37607	503731867	hypothetical protein [Nitrosomonas sp. Is79A3]_x0001_
Culture01_4616_40	Culture01_4616	37775	39007	503412192	osmotically inducible protein C [Nitrosomonas sp. AL212]_x0001_
Culture01_4616_41	Culture01_4616	39015	39419	503412193	RNA-binding protein S4 [Nitrosomonas sp. AL212]_x0001_
Culture01_4616_42	Culture01_4616	39435	40220	503412194	aldolase [Nitrosomonas sp. AL212]_x0001_
Culture01_4617_2	Culture01_4617	347	790	503412748	hypothetical protein [Nitrosomonas sp. AL212]_x0001_
Culture01_4617_3	Culture01_4617	1050	2252	503732887	succinyl-diaminopimelate desuccinylase [Nitrosomonas sp. Is79A3]_x0001_
Culture01_4617_4	Culture01_4617	2494	4983	503732886	acyl-CoA dehydrogenase [Nitrosomonas sp. Is79A3]_x0001_
Culture01_4617_5	Culture01_4617	5039	6871	325531642	Long-chain-fatty-acid--CoA ligase [Nitrosomonas sp. AL212]
Culture01_4617_6	Culture01_4617	6884	7243	503412747	HNH endonuclease [Nitrosomonas sp. AL212]_x0001_
Culture01_4617_7	Culture01_4617	7630	8235	503730395	pruvate-binding protein [Nitrosomonas sp. Is79A3]_x0001_
Culture01_4617_9	Culture01_4617	9857	11011	503413266	carbamoyl phosphate synthase small subunit [Nitrosomonas sp. AL212]_x0001_
Culture01_4617_10	Culture01_4617	11039	14248	503730723	carbamoyl phosphate synthase large subunit [Nitrosomonas sp. Is79A3]_x0001_
Culture01_4617_11	Culture01_4617	14312	14788	503730722	transcription elongation factor GreA [Nitrosomonas sp. Is79A3]_x0001_
Culture01_4617_12	Culture01_4617	14802	15155	503730721	RNA-binding protein [Nitrosomonas sp. Is79A3]_x0001_
Culture01_4617_13	Culture01_4617	15187	15804	503730720	23S rRNA methyltransferase [Nitrosomonas sp. Is79A3]_x0001_
Culture01_4617_14	Culture01_4617	15977	17899	503730719	ATP-dependent metalloprotease [Nitrosomonas sp. Is79A3]_x0001_
Culture01_4617_15	Culture01_4617	18030	18845	503730718	dihydropteroate synthase [Nitrosomonas sp. Is79A3]_x0001_
Culture01_4617_16	Culture01_4617	18858	20219	503730717	phosphoglucosamine mutase [Nitrosomonas sp. Is79A3]_x0001_
Culture01_4617_17	Culture01_4617	20398	21396	503730716	protein sphX [Nitrosomonas sp. Is79A3]_x0001_
Culture01_4617_18	Culture01_4617	21528	22979	338804250	Siroheme synthase [Nitrosomonas sp. Is79A3]
Culture01_4617_19	Culture01_4617	23003	23854	503413277	nicotinate-nucleotide pyrophosphorylase [Nitrosomonas sp. AL212]_x0001_
Culture01_4617_20	Culture01_4617	23988	24641	752713635	sulfatase-modifying factor protein, partial [Nitrosomonas sp. Is79A3]
Culture01_4617_21	Culture01_4617	24913	27519	338805156	Sulphatase-modifying factor protein [Nitrosomonas sp. Is79A3]
Culture01_4617_22	Culture01_4617	27610	28629	738325205	hypothetical protein, partial [Methylomonas sp. 11b]
Culture01_4617_23	Culture01_4617	28678	30327	754056475	hypothetical protein, partial [Prosthecochloris aestuarii]
Culture01_4617_24	Culture01_4617	30495	31982	503730713	glutamate synthase [Nitrosomonas sp. Is79A3]_x0001_
Culture01_4617_25	Culture01_4617	32216	35326	338804247	diguanylate cyclase/phosphodiesterase with PAS/PAC sensor(s) [Nitrosomonas sp. Is79A3]
Culture01_4617_26	Culture01_4617	35382	37985	503730711	protein disaggregation chaperone [Nitrosomonas sp. Is79A3]_x0001_
Culture01_4617_27	Culture01_4617	38120	39007	503730710	dihydrodipicolinate synthase [Nitrosomonas sp. Is79A3]_x0001_
Culture01_4617_28	Culture01_4617	39087	40163	503730709	NlpBDapX family lipoprotein [Nitrosomonas sp. Is79A3]_x0001_
Culture01_463_1	Culture01_463	123	572	503413237	dihydroneopterin triphosphate pyrophosphatase [Nitrosomonas sp. AL212]_x0001_
Culture01_463_2	Culture01_463	592	2373	503731615	aspartyl-tRNA synthetase [Nitrosomonas sp. Is79A3]_x0001_
Culture01_463_3	Culture01_463	2473	2775	503731614	FmdB family transcriptional regulator [Nitrosomonas sp. Is79A3]_x0001_
Culture01_463_4	Culture01_463	3014	3706	503731613	PEP motif anchor domain-containing protein [Nitrosomonas sp. Is79A3]_x0001_
Culture01_463_5	Culture01_463	3710	5041	752715266	ATP-dependent protease ATP-binding subunit HslU [Nitrosomonas sp. AL212]
Culture01_463_6	Culture01_463	5123	5653	503413465	peptidase [Nitrosomonas sp. AL212]_x0001_
Culture01_463_7	Culture01_463	5719	6612	503731610	tyrosine recombinase XerC [Nitrosomonas sp. Is79A3]_x0001_
Culture01_463_8	Culture01_463	6596	7303	503731609	3'-5'-bisphosphate nucleotidase [Nitrosomonas sp. Is79A3]_x0001_
Culture01_463_9	Culture01_463	7321	8148	503731608	diaminopimelate epimerase [Nitrosomonas sp. Is79A3]_x0001_
Culture01_463_10	Culture01_463	8152	8727	503731607	GCN5 family acetyltransferase [Nitrosomonas sp. Is79A3]_x0001_
Culture01_463_11	Culture01_463	9463	9918	503731606	membrane protein [Nitrosomonas sp. Is79A3]_x0001_
Culture01_4852_1	Culture01_4852	128	2071	325530898	response regulator receiver modulated diguanylate cyclase [Nitrosomonas sp. AL212]
Culture01_4852_2	Culture01_4852	2058	4118	503733063	diguanylate cyclase [Nitrosomonas sp. Is79A3]_x0001_
Culture01_4852_3	Culture01_4852	4175	6937	338806686	multi-sensor hybrid histidine kinase [Nitrosomonas sp. Is79A3]
Culture01_4852_4	Culture01_4852	6937	7527	338806685	hypothetical protein Nit79A3_3193 [Nitrosomonas sp. Is79A3]
Culture01_4852_5	Culture01_4852	7599	9482	503412024	TonB-denpendent receptor [Nitrosomonas sp. AL212]_x0001_
Culture01_4964_1	Culture01_4964	216	749	503412929	inorganic pyrophosphatase [Nitrosomonas sp. AL212]_x0001_
Culture01_4964_2	Culture01_4964	974	1432	667761031	hypothetical protein [Vibrio parahaemolyticus]
Culture01_4964_3	Culture01_4964	1472	1801	752196578	hypothetical protein PO78_430 [Thauera sp. SWB20]
Culture01_4964_4	Culture01_4964	1962	3365	503731325	PEP-CTERM domain protein [Nitrosomonas sp. Is79A3]_x0001_
Culture01_4964_5	Culture01_4964	3692	4141	503731326	hypothetical protein [Nitrosomonas sp. Is79A3]_x0001_
Culture01_4964_6	Culture01_4964	4244	4606	503412653	hypothetical protein [Nitrosomonas sp. AL212]_x0001_
Culture01_4964_7	Culture01_4964	4668	5189	503731331	hypothetical protein [Nitrosomonas sp. Is79A3]_x0001_
Culture01_4964_8	Culture01_4964	5489	6028	503731332	hypothetical protein [Nitrosomonas sp. Is79A3]_x0001_
Culture01_4964_9	Culture01_4964	6227	7096	503412655	phosphoribulokinase [Nitrosomonas sp. AL212]_x0001_
Culture01_4964_10	Culture01_4964	7242	9437	503731335	DNA-dependent helicase [Nitrosomonas sp. Is79A3]_x0001_
Culture01_4964_11	Culture01_4964	9463	10437	503731341	hypothetical protein [Nitrosomonas sp. Is79A3]_x0001_
Culture01_4964_12	Culture01_4964	10482	11432	503731342	homoserine kinase [Nitrosomonas sp. Is79A3]_x0001_
Culture01_4964_13	Culture01_4964	11511	11915	503731343	hypothetical protein [Nitrosomonas sp. Is79A3]_x0001_
Culture01_4964_14	Culture01_4964	11972	12691	503731344	decarboxylase [Nitrosomonas sp. Is79A3]_x0001_
Culture01_4964_15	Culture01_4964	12707	15448	503731345	DNA polymerase I [Nitrosomonas sp. Is79A3]_x0001_
Culture01_4964_16	Culture01_4964	15477	18011	503731346	ribonuclease G [Nitrosomonas sp. Is79A3]_x0001_
Culture01_4964_17	Culture01_4964	18464	19444	338804909	pseudouridine synthase, RluA family [Nitrosomonas sp. Is79A3]
Culture01_4969_1	Culture01_4969	245	1159	503732508	thiamine biosynthesis protein ApbE [Nitrosomonas sp. Is79A3]_x0001_
Culture01_4969_2	Culture01_4969	1254	2492	503732506	lipase [Nitrosomonas sp. Is79A3]_x0001_
Culture01_4969_3	Culture01_4969	2794	3594	503732504	dioxygenase [Nitrosomonas sp. Is79A3]_x0001_
Culture01_4969_4	Culture01_4969	3591	4190	503732503	hypothetical protein [Nitrosomonas sp. Is79A3]_x0001_
Culture01_4969_5	Culture01_4969	4183	5280	503732502	pyruvate formate lyase-activating protein [Nitrosomonas sp. Is79A3]_x0001_
Culture01_4969_6	Culture01_4969	5277	5924	752709635	DeoR faimly transcriptional regulator [Nitrosomonas europaea]
Culture01_4969_7	Culture01_4969	6272	8293	503732791	cytochrome C [Nitrosomonas sp. Is79A3]_x0001_
Culture01_4969_9	Culture01_4969	9886	10977	503731269	glycine cleavage system protein T [Nitrosomonas sp. Is79A3]_x0001_
Culture01_4969_10	Culture01_4969	11012	11401	503731270	glycine cleavage system protein H [Nitrosomonas sp. Is79A3]_x0001_
Culture01_4969_11	Culture01_4969	11460	12812	503731271	glycine dehydrogenase subunit 1 [Nitrosomonas sp. Is79A3]_x0001_
Culture01_4969_12	Culture01_4969	12845	13342	503731272	lipid hydroperoxide peroxidase [Nitrosomonas sp. Is79A3]_x0001_
Culture01_4969_13	Culture01_4969	13496	14815	503413114	glycine dehydrogenase subunit 2 [Nitrosomonas sp. AL212]_x0001_
Culture01_4969_14	Culture01_4969	14861	15796	503731274	sugar kinase [Nitrosomonas sp. Is79A3]_x0001_
Culture01_4969_15	Culture01_4969	15823	16671	503731276	endonuclease [Nitrosomonas sp. Is79A3]_x0001_
Culture01_4969_16	Culture01_4969	17541	18683	338804880	two component transcriptional regulator, LuxR family [Nitrosomonas sp. Is79A3]
Culture01_4969_17	Culture01_4969	18738	20390	503731690	DNA mismatch repair protein MutS [Nitrosomonas sp. Is79A3]_x0001_
Culture01_4969_18	Culture01_4969	20529	21677	503731689	RND transporter [Nitrosomonas sp. Is79A3]_x0001_
Culture01_4969_19	Culture01_4969	21674	22357	503413157	ABC transporter ATP-binding protein [Nitrosomonas sp. AL212]_x0001_
Culture01_4969_20	Culture01_4969	22344	23546	503731687	peptide ABC transporter permease [Nitrosomonas sp. Is79A3]_x0001_
Culture01_4969_22	Culture01_4969	24592	26127	503731683	hypothetical protein [Nitrosomonas sp. Is79A3]_x0001_
Culture01_4969_23	Culture01_4969	26318	27517	503731682	peptide ABC transporter permease [Nitrosomonas sp. Is79A3]_x0001_
Culture01_4969_24	Culture01_4969	27623	28933	503413125	porin [Nitrosomonas sp. AL212]_x0001_
Culture01_4969_25	Culture01_4969	28999	29541	503413126	glutathione peroxidase [Nitrosomonas sp. AL212]_x0001_
Culture01_4969_29	Culture01_4969	31529	32620	503731146	chitinase [Nitrosomonas sp. Is79A3]_x0001_
Culture01_4969_30	Culture01_4969	32687	33511	503731145	hypothetical protein [Nitrosomonas sp. Is79A3]_x0001_
Culture01_4969_31	Culture01_4969	33822	34469	503731815	nitroreductase [Nitrosomonas sp. Is79A3]_x0001_
Culture01_4969_32	Culture01_4969	34531	35106	501442167	hypothetical protein [Chlorobium limicola]_x0001_
Culture01_4969_34	Culture01_4969	35522	36031	499947879	hypothetical protein [Alkalilimnicola ehrlichii]_x0001_
Culture01_4969_35	Culture01_4969	36047	37252	503731693	malate--CoA ligase subunit beta [Nitrosomonas sp. Is79A3]_x0001_
Culture01_4969_36	Culture01_4969	37266	38141	503731694	succinyl-CoA synthetase subsunit alpha [Nitrosomonas sp. Is79A3]_x0001_
Culture01_4969_37	Culture01_4969	38171	38503	503731695	hypothetical protein [Nitrosomonas sp. Is79A3]_x0001_
Culture01_4969_38	Culture01_4969	38763	39065	496497721	excinuclease ABC subunit C [Sulfuricella denitrificans]_x0001_
Culture01_4969_39	Culture01_4969	39106	40548	503731696	D-alanyl-D-alanine carboxypeptidase [Nitrosomonas sp. Is79A3]_x0001_
Culture01_4969_40	Culture01_4969	40672	41262	503731697	hypothetical protein [Nitrosomonas sp. Is79A3]_x0001_
Culture01_528_1	Culture01_528	258	890	503413744	glutathione S-transferase domain-containing protein [Nitrosomonas sp. AL212]_x0001_
Culture01_528_2	Culture01_528	1127	2395	515599978	hypothetical protein [Vibrio breoganii]
Culture01_528_3	Culture01_528	2396	3055	516644057	hypothetical protein [Teredinibacter turnerae]
Culture01_528_4	Culture01_528	3119	5317	338804590	Endonuclease/exonuclease/phosphatase [Nitrosomonas sp. Is79A3]
Culture01_528_5	Culture01_528	5370	6116	503413737	hypothetical protein [Nitrosomonas sp. AL212]_x0001_
Culture01_528_6	Culture01_528	6344	7309	503731053	methyltransferase type 12 [Nitrosomonas sp. Is79A3]_x0001_
Culture01_528_7	Culture01_528	7872	8189	503412801	flagellar transcriptional regulator FlhD [Nitrosomonas sp. AL212]_x0001_
Culture01_528_8	Culture01_528	8222	8758	503731975	transcriptional regulator [Nitrosomonas sp. Is79A3]_x0001_
Culture01_528_9	Culture01_528	8799	9992	503731974	aspartate aminotransferase [Nitrosomonas sp. Is79A3]_x0001_
Culture01_528_10	Culture01_528	10071	12101	503412804	excinuclease ABC subunit B [Nitrosomonas sp. AL212]_x0001_
Culture01_528_11	Culture01_528	12106	12468	503731972	hypothetical protein [Nitrosomonas sp. Is79A3]_x0001_
Culture01_528_12	Culture01_528	12519	13340	503731971	RNA methyltransferase [Nitrosomonas sp. Is79A3]_x0001_
Culture01_528_13	Culture01_528	13390	14694	338805543	Histidinol dehydrogenase [Nitrosomonas sp. Is79A3]
Culture01_528_14	Culture01_528	14734	15378	503731969	ATP phosphoribosyltransferase [Nitrosomonas sp. Is79A3]_x0001_
Culture01_528_15	Culture01_528	15389	16030	503731968	superoxide dismutase [Nitrosomonas sp. Is79A3]_x0001_
Culture01_528_16	Culture01_528	16093	16524	503731967	biopolymer transporter ExbD [Nitrosomonas sp. Is79A3]_x0001_
Culture01_528_17	Culture01_528	16785	17246	503731966	N5-carboxyaminoimidazole ribonucleotide mutase [Nitrosomonas sp. Is79A3]_x0001_
Culture01_528_18	Culture01_528	17246	18379	503731965	phosphoribosylaminoimidazole carboxylase [Nitrosomonas sp. Is79A3]_x0001_
Culture01_528_19	Culture01_528	18390	19283	503412813	phosphoribosylaminoimidazole-succinocarboxamide synthase [Nitrosomonas sp. AL212]_x0001_
Culture01_528_21	Culture01_528	20233	20523	506225691	hypothetical protein [Candidatus Methylomirabilis oxyfera]_x0001_
Culture01_528_22	Culture01_528	20495	20761	503793564	hypothetical protein [Acidithiobacillus ferrivorans]_x0001_
Culture01_528_23	Culture01_528	20947	21792	501444996	membrane protein [Geobacter lovleyi]_x0001_
Culture01_581_1	Culture01_581	140	706	654648750	hypothetical protein [Ferrimonas futtsuensis]
Culture01_581_2	Culture01_581	1201	2646	557864566	hypothetical protein MGMO_157c00060 [Methyloglobulus morosus KoM1]
Culture01_581_3	Culture01_581	3139	5856	503413700	carbonate dehydratase [Nitrosomonas sp. AL212]_x0001_
Culture01_581_4	Culture01_581	5999	6514	503413701	beta-lactamase [Nitrosomonas sp. AL212]_x0001_
Culture01_581_5	Culture01_581	6687	7028	503413705	ArsR family transcriptional regulator [Nitrosomonas sp. AL212]_x0001_
Culture01_581_6	Culture01_581	7746	8606	503733034	beta-lactamase [Nitrosomonas sp. Is79A3]_x0001_
Culture01_581_7	Culture01_581	8775	9734	503733035	molecular chaperone DnaJ [Nitrosomonas sp. Is79A3]_x0001_
Culture01_581_8	Culture01_581	10481	10945	503733038	bacterioferritin [Nitrosomonas sp. Is79A3]_x0001_
Culture01_581_11	Culture01_581	12093	12545	503412037	single-stranded DNA-binding protein [Nitrosomonas sp. AL212]_x0001_
Culture01_581_12	Culture01_581	12529	13932	325530913	major facilitator superfamily MFS_1 [Nitrosomonas sp. AL212]
Culture01_581_13	Culture01_581	13999	16830	503733043	excinuclease ABC subunit A [Nitrosomonas sp. Is79A3]_x0001_
Culture01_581_14	Culture01_581	16827	18098	503733044	hydroxypyruvate reductase [Nitrosomonas sp. Is79A3]_x0001_
Culture01_581_15	Culture01_581	18088	18648	338806669	hypothetical protein Nit79A3_3176 [Nitrosomonas sp. Is79A3]
Culture01_581_16	Culture01_581	18685	19101	503733046	hypothetical protein [Nitrosomonas sp. Is79A3]_x0001_
Culture01_581_17	Culture01_581	19239	20435	503733047	porin [Nitrosomonas sp. Is79A3]_x0001_
Culture01_581_18	Culture01_581	20865	21863	503733048	hypothetical protein [Nitrosomonas sp. Is79A3]_x0001_
Culture01_581_19	Culture01_581	21961	22251	503412029	hypothetical protein [Nitrosomonas sp. AL212]_x0001_
Culture01_581_20	Culture01_581	22520	23053	752714014	hypothetical protein [Nitrosomonas sp. Is79A3]
Culture01_581_22	Culture01_581	23428	24576	503733052	hydrogenase formation protein HypD [Nitrosomonas sp. Is79A3]_x0001_
Culture01_581_23	Culture01_581	24576	25634	503733053	hydrogenase [Nitrosomonas sp. Is79A3]_x0001_
Culture01_581_24	Culture01_581	25609	27345	338806678	formyl transferase domain protein [Nitrosomonas sp. Is79A3]
Culture01_581_25	Culture01_581	27525	27968	338806679	hypothetical protein Nit79A3_3187 [Nitrosomonas sp. Is79A3]
Culture01_581_28	Culture01_581	29584	30825	338806681	TraB family protein [Nitrosomonas sp. Is79A3]
Culture01_581_29	Culture01_581	30852	32702	503412025	multidrug ABC transporter ATP-binding protein [Nitrosomonas sp. AL212]_x0001_
Culture01_581_30	Culture01_581	32852	34840	258592077	TonB-dependent receptor, plug (fragment) [Candidatus Methylomirabilis oxyfera]
Culture01_581_31	Culture01_581	34853	35431	338806683	hypothetical protein Nit79A3_3191 [Nitrosomonas sp. Is79A3]
Culture01_640_2	Culture01_640	222	614	503732152	hypothetical protein [Nitrosomonas sp. Is79A3]_x0001_
Culture01_640_3	Culture01_640	999	1460	503731991	DNA-binding protein [Nitrosomonas sp. Is79A3]_x0001_
Culture01_640_4	Culture01_640	1648	1989	338805566	iron-sulfur cluster assembly accessory protein [Nitrosomonas sp. Is79A3]
Culture01_640_5	Culture01_640	2106	3542	503413579	cysteine desulfurase activator complex subunit SufB [Nitrosomonas sp. AL212]_x0001_
Culture01_640_6	Culture01_640	3539	4333	503731994	transporter [Nitrosomonas sp. Is79A3]_x0001_
Culture01_640_7	Culture01_640	4330	5628	503731995	FeS assembly protein SufD [Nitrosomonas sp. Is79A3]_x0001_
Culture01_640_8	Culture01_640	5631	6890	503731996	cysteine desulfurase [Nitrosomonas sp. Is79A3]_x0001_
Culture01_640_9	Culture01_640	6890	7369	503731997	nitrogen fixation protein NifU [Nitrosomonas sp. Is79A3]_x0001_
Culture01_640_10	Culture01_640	7483	8043	503731998	nitrogen-fixing protein NifU [Nitrosomonas sp. Is79A3]_x0001_
Culture01_640_11	Culture01_640	8097	8660	503413573	elongation factor P [Nitrosomonas sp. AL212]_x0001_
Culture01_640_12	Culture01_640	8741	9877	503732000	hypothetical protein [Nitrosomonas sp. Is79A3]_x0001_
Culture01_640_13	Culture01_640	9938	10711	503732001	membrane protein [Nitrosomonas sp. Is79A3]_x0001_
Culture01_640_14	Culture01_640	10778	11218	503732002	universal stress protein [Nitrosomonas sp. Is79A3]_x0001_
Culture01_640_15	Culture01_640	11603	12376	503732003	ligand-binding protein SH3 [Nitrosomonas sp. Is79A3]_x0001_
Culture01_640_17	Culture01_640	12601	14259	503732004	diguanylate cyclase [Nitrosomonas sp. Is79A3]_x0001_
Culture01_640_18	Culture01_640	14286	14711	752713177	preprotein translocase subunit TatC [Nitrosomonas sp. Is79A3]
Culture01_640_19	Culture01_640	14936	16546	338805580	malic protein NAD-binding protein [Nitrosomonas sp. Is79A3]
Culture01_640_20	Culture01_640	16577	17407	503732007	phosphoserine phosphatase [Nitrosomonas sp. Is79A3]_x0001_
Culture01_640_21	Culture01_640	17456	18922	503732008	diguanylate cyclase [Nitrosomonas sp. Is79A3]_x0001_
Culture01_640_22	Culture01_640	19511	21007	503732009	multifunctional aminopeptidase A [Nitrosomonas sp. Is79A3]_x0001_
Culture01_640_23	Culture01_640	21213	21554	503732010	DNA polymerase III subunit chi [Nitrosomonas sp. Is79A3]_x0001_
Culture01_640_25	Culture01_640	22213	25023	338805586	Valyl-tRNA synthetase [Nitrosomonas sp. Is79A3]
Culture01_640_26	Culture01_640	25037	25540	503412853	hypothetical protein [Nitrosomonas sp. AL212]_x0001_
Culture01_640_27	Culture01_640	25687	26067	503730342	hypothetical protein [Nitrosomonas sp. Is79A3]_x0001_
[truncated: 332 more rows]
